# Supplementary material for: Trauma-informed care (TIC) in low- and middle-income countries: A scoping review of organisational implementation efforts
Source: Glob Ment Health (Camb). 2025 Dec 10;12:e148. doi: 10.1017/gmh.2025.10111 (PMC12720385; doi:10.1017/gmh.2025.10111)
Supplement: Maiorano et al. supplementary material [file S2054425125101118sup001.zip]

Archive with 7 entries (7 files):
- Supplementary_File_1._List_of_included_countries.docx
- Supplementary_File_2._Sample_search_string.docx
- Supplementary_File_3._SAMHSA_principles_defined.docx
- Supplementary_File_4._References_of_included_articles.docx
- Supplementary_File_5._Extraction_template.docx
- Supplementary_File_6._Extracted_data.xlsx
- Supplementary_File_7._Results_Tables.docx
