# Supplementary material for: Trauma-informed care (TIC) in low- and middle-income countries: A scoping review of organisational implementation efforts
Source: Glob Ment Health (Camb). 2025 Dec 10;12:e148. doi: 10.1017/gmh.2025.10111 (PMC12720385; doi:10.1017/gmh.2025.10111)
Supplement: Maiorano et al. supplementary material [file S2054425125101118sup001.zip › Supplementary_File_6._Extracted_data.xlsx]

## Sheet: Data
Covidence Number	Covidence StudyID	Title	Citation	Journal	Implementing Country	Implementing Countries (multiple)	Setting	Setting Other	TIC Principle	TIC Multiple	TIC Principle 6	No Foreign Involvement	Funding (Country, Organisation)	Collaborating (Country, Organisation)	Support Unspecified
44	Hall 2023	The PNG Midwifery Leadership Buddy Program: An evaluation	Hall et al., (2023)	Women and Birth	Papua New Guinea		Medical (e.g., primary care, hospital)		Cultural, historical, and gender issues		Gender	FALSE	Australia, Rotary Club of Morialta, South Australia	Australia, Federation University; Australia, Latrobe University; Australia, University of Adelaide; Australia, Monash University; Indonesia, Universitas Airlangga; Australia, Australian College of Midwives	None
80	Hill 2023	'The objective was about not blaming one another': a qualitative study to explore how collaboration is experienced within quality improvement collaboratives in Ethiopia	Hill et al., (2023)	Health Research Policy and Systems	Ethiopia		Medical (e.g., primary care, hospital)		Cultural, historical, and gender issues		Gender	FALSE	United States, Bill & Melinda Gates Foundation to the London School of Hygiene & Tropical Medicine	England, University College London; England, London School of Hygiene and Tropical Medicine; United States, Brigham and Women's Hospital	None
114	Singh 2023	Evaluation of Dakshata, a scale-up WHO SCC and mentoring-based program, for improving quality of intrapartum care in public sector in Rajasthan, India: repeated mixed-methods surveys	Singh et al., 2023	Archives of Public Health	India		Medical (e.g., primary care, hospital)		Cultural, historical, and gender issues		Gender	FALSE	Unspecified, Children’s Investment Fund Foundation	None	None
133	Sarwal 2023	Healthcare providers perceptions regarding the presence of Birth Companion during childbirth at a tertiary care hospital in India	Sarwal et al., (2023)	BMC Pregnancy and Childbirth	India		Medical (e.g., primary care, hospital)		Cultural, historical, and gender issues		Gender	TRUE	None	None	None
145	Hofmeyr 2023	Improving postpregnancy contraceptive method choice and long-acting reversible contraception provision in Botswana: a quality improvement pilot	Hofmeyr et al., (2023)	BMJ Sexual & Reproductive Health	Botswana		Medical (e.g., primary care, hospital)		Cultural, historical, and gender issues		Gender	FALSE	Canada, Canada Fund for Local Initiatives (CFLI)	South Africa, University of the Witwatersrand Johannesburg; Scotland, University of Edinburgh	None
163	Ersdal 2023	Safer Births Bundle of Care Implementation and Perinatal Impact at 30 Hospitals in Tanzania-Halfway Evaluation	Ersdal et al., (2022)	Children	Tanzania		Medical (e.g., primary care, hospital)		Cultural, historical, and gender issues		Gender	FALSE	Unspecified, World Bank	Norway, Stavanger University Hospital; Norway, University of Stavanger; Norway, Laerdal Global Health, Norway, Regional Ethical Committee	None
172	Rodrigues 2023	Women's voice on changes in childbirth care practices: a qualitative approach to women's experiences in Brazilian private hospitals participating in the Adequate Childbirth Project	Rodrigues et al., 2023	Reproductive Health	Brazil		Medical (e.g., primary care, hospital)		Cultural, historical, and gender issues		Gender	FALSE	United States, Bill and Melinda Gates Foundation	None	None
200	Bisnauth 2022	Exploring healthcare workers' experiences of managing patients returning to HIV care in Johannesburg, South Africa	Bisnauth et al., (2022)	Global Health Action	South Africa		Medical (e.g., primary care, hospital)		Cultural, historical, and gender issues		HIV+	FALSE	United States, United States Agency for International Development (USAID)	None	None
208	Das 2022	Use of quality improvement methodology to improve care of women with hypertensive disease in pregnancy and haemorrhage in Yemen (low-income, high-insecurity setting)	Das (2022)	BMJ Open Quality	Yemen		Medical (e.g., primary care, hospital)		Cultural, historical, and gender issues		Gender	FALSE	None	United Kingdom, Imperial College Healthcare NHS Trust; The Netherlands, Medecins Sans Frontieres Operational Centre Amsterdam; France, Centre Hospitalier de Mayotte; The Philippines, Paediatrics, San Juan De Dios Educational Foundation Inc	None
226	Onyango 2022	Evaluating the feasibility of the Community Score Card and subsequent contraceptive behavior in Kisumu, Kenya	Onyango et al, (2022)	BMC Public Health	Kenya		Medical (e.g., primary care, hospital)		Multiple	Trustworthiness and transparency; Cultural, historical, and gender issues	Gender	FALSE	United States, David & Lucile Packard Foundation; United States, The Eunice Kennedy Shriver National Institute of Child Health and Human Development (NICHD) of the National Institutes of Health (NIH)	United States, University of North Carolina; The Netherlands, Julius Centre for Health Sciences and Primary Care, University Medical Centre; United States, University of Wisconsin	None
227	Kumar 2022	Catalyst for change: Lessons learned from overcoming barriers to providing safe abortion care in Medecins Sans Frontieres projects	Kumar et al., (2022)	Perspectives on Sexual and Reproductive Health	Multiple	Sub-Saharan Africa, 10 countries, unspecified	Medical (e.g., primary care, hospital)		Cultural, historical, and gender issues		Gender	FALSE	None	The Netherlands, Médecins Sans Frontières; Switzerland, Médecins Sans Frontières; Belgium, Médecins Sans Frontières; Spain, Médecins Sans Frontières; United States, Médecins Sans Frontières	None
234	Sarkar 2023	Addressing the high prevalence of uterine fundal pressure in low-middle income country during vaginal delivery through a quality improvement initiative: Road to respectful maternity care	Sarkar et al., (2023)	The Journal of Obstetrics and Gynaecology Research	India		Medical (e.g., primary care, hospital)		Cultural, historical, and gender issues		Gender	TRUE	None	None	None
257	Sarkar 2022	Improving the Acceptance Rate of Centchroman As a Postpartum Contraceptive Through a Quality Improvement Initiative	Sarkar et al., (2022)	Cureus	India		Medical (e.g., primary care, hospital)		Cultural, historical, and gender issues		Gender	TRUE	None	None	None
275	Boustani 2022	Strengthening Public Institutions and Social Inclusion of Vulnerable Groups in A Developing Country - Innovation in Organizations and Artificial intelligence Implications	Boustani et al., (2022)	Pacific Asia Journal of the Association for Information Systems	Lebanon		Government (e.g., ministry)		Multiple	Collaboration and mutuality; Empowerment, voice, and choice		FALSE	None	Italy, government	None
293	Rasheed 2022	Implementation evaluation of a leadership development intervention for improved family experience in a private paediatric care hospital, Pakistan	Rasheed et al., 2022	BMC Health Services Research	Pakistan		Medical (e.g., primary care, hospital)		Collaboration and mutuality			TRUE	None	None	None
294	Carvalho 2022	Whose voice counts? Examining government-donor negotiations in the design of Ethiopia's large-scale education reforms for equitable learning	Carvalho et al., (2022)	Development Policy Review	Ethiopia		Educational (e.g., school, university)		Cultural, historical, and gender issues		Gender ; Unserserved/low SES	FALSE	United Kingdom, Foreign, Commonwealth and Development Office; England, University of Cambridge; United States, Bill and Melinda Gates Foundation; United States, Department of Foreign Affairs and Trade; Unspecified, World Bank; Unspecified, UNICEF; Finland, government; Norway, government	United States, Harvard University; England, University of Cambridge	None
436	Dayekh 2022	Impact, obstacles and boundaries of patient partnership: A qualitative interventional study in Lebanon	Dayekh et al., (2022)	PLoS ONE	Lebanon		Medical (e.g., primary care, hospital)		Multiple	Collaboration and mutuality; Empowerment, voice, and choice		TRUE	None	None	None
438	Silverstein 2022	Global community of practice: A means for capacity and community strengthening for health professionals in low- and middle-income countries	Silverstein et al., (2022)	Journal of Global Health	Multiple	Argentina, Botswana, Colombia, Eswatini, Lesotho, Malawi, Romania, Tanzania, and Uganda	Medical (e.g., primary care, hospital)		Collaboration and mutuality			FALSE	None	United States, Baylor College of Medicine International Pediatric AIDS Initiative at Texas Children’s; United States, University of Tennessee	None
459	Bogren 2021	Contextual factors influencing a training intervention aimed at improved maternal and newborn healthcare in a health zone of the Democratic Republic of Congo	Bogren et al., (2021)	PLoS ONE	Democratic Republic of Congo		Medical (e.g., primary care, hospital)		Cultural, historical, and gender issues		Gender	FALSE	None	Sweden, University of Gothenburg; Sweden, 3 "healthcare professionals"	None
464	Wurdeman 2022	Surgical Safety Checklist Use and Post-Caesarean Sepsis in the Lake Zone of Tanzania: Results from Safe Surgery 2020	Wurdeman et al., (2022)	World Journal of Surgery	Tanzania		Medical (e.g., primary care, hospital)		Cultural, historical, and gender issues		Gender	FALSE	United States, GE Foundation; Unspecified, ELMA Philanthropies	United States, Harvard University; United States, Loma Linda University Medical Center; United States, GE Foundation; Kenya, D-Implement, Dalberg Advisors; United States, Boston Children's Hospital	None
474	Dougherty 2021	A Quality Improvement Collaborative for Adolescents Living With HIV to Improve Immediate Antiretroviral Therapy Initiation at 25 Health Facilities in Lusaka, Zambia	Dougherty et al., (2021)	Journal of the Association of Nurses in AIDS Care	Zambia		Medical (e.g., primary care, hospital)		Cultural, historical, and gender issues		HIV+	FALSE	United States, President's Emergency Plan for AIDS Relief (PEPFAR)	United States, Columbia University; United States, U.S. Health Resources and Services Administration (HRSA); United States, U.S. Centers for Disease Control and Prevention (CDC); Tanzania, ICAP Tanzania	None
484	Inzunza 2023	Crime prevention in Colombia: A pilot study	Inzunza & Carlsson (2023)	International Journal of Comparative and Applied Criminal Justice	Colombia		Other	Police force	Multiple	Safety; Collaboration and mutuality		FALSE	None	Sweden, Umeå universitet; Sweden, Swedish Police Authority	None
487	Pacheco-Zenteno 2021	The Prevention of Occupational Heat Stress in Sugarcane Workers in Nicaragua-An Interpretative Phenomenological Analysis	Pacheco-Zenteno et al, 2021	Frontiers in Public Health	Nicaragua		Other	Sugarcane mill- workplace	Safety			FALSE	United States, La Isla Network; Sweden, University of Gothenburg; Sweden, the Swedish Research Council for Health, Working Life and Welfare	Sweden, University of Gothenburg; Sweden, Sahlgrenska University Hospital; United States, La Isla Network; England, London School of Hygiene and Tropical Medicine; Costa Rica, Instituto Tecnológico de Costa Rica; Germany, German Investment Corporation	None
502	Mukinda 2021	Local Dynamics of Collaboration for Maternal, Newborn and Child Health: A Social Network Analysis of Healthcare Providers and Their Managers in Gert Sibande District, South Africa	Mukinda et al, (2021)	International Journal of Health Policy and Managment	South Africa		Medical (e.g., primary care, hospital)		Collaboration and mutuality			FALSE	Belgium, Belgian Development Cooperation, through the Institute of Tropical Medicine Antwerp	Belgium, Institute of Tropical Medicine	None
508	ERANet-LACCODEProjectGrp 2021	One chance to get it right: improving clinical handovers for better symptom control at the end of life	Goldraij et al., (2021)	BMJ Open Quality	Argentina		Medical (e.g., primary care, hospital)		Multiple	Safety; Collaboration and mutuality		FALSE	Unspecified, European Commission	Germany, Johannes Gutenberg University Mainz; Germany, Heidelberg University Hospital; England, University of Scheffield; England, University of Liverpool; Norway, Regional Centre of Excellence for Palliative Care; Norway, University of Bergen; Poland, Sue Ryder House administered by Pallmed; Uruguay, Mutualista Asociaciόn Hospital Evangélico; Brazil, State University of Campinas	None
518	Bitewulign 2021	Using the WHO safe childbirth checklist to improve essential care delivery as part of the district-wide maternal and newborn health quality improvement initiative, a time series study	Bitewulign et al., (2021)	BMC Health Services Research	Ethiopia		Medical (e.g., primary care, hospital)		Cultural, historical, and gender issues		Gender	FALSE	None	United States, Boston Children's Hospital; United States, Bill and Melinda Gates Foundation; United States, Brigham and Women's Hospital	None
521	Mengistu 2021	An innovative intervention to improve respectful maternity care in three Districts in Ethiopia	Mengistu et al, (2021)	BMC Pregnancy and Childbirth	Multiple	Ethiopia, Institute for Healthcare Improvement,	Medical (e.g., primary care, hospital)		Cultural, historical, and gender issues		Gender	FALSE	United States, Bill & Melinda Gates foundation; United States, Margaret A. Cargill Philanthropies	Nigeria, Instiute for Healthcare Improvement; United States, Duke University; United States, Brigham and Women's Hospital	None
527	Adam 2021	Coping with COVID: Developing a Rapid-cycle Frontline Quality-improvement Process to Support Employee Well-being and Drive Institutional Responsiveness in a Tertiary Care Faith-based Hospital in Rural Kenya	Adam et al., (2021)	The American Journal of Tropical Medicine and Hygiene	Kenya		Medical (e.g., primary care, hospital)		Multiple	Safety; Empowerment, voice, and choice		TRUE	None	None	None
555	Ludwick 2021	Challenges in Implementing Community-Based Healthcare Teams in a Low-Income Country Context: Lessons From Ethiopia's Family Health Teams	Ludwick et al., (2022)	International Journal of Health Policy and Management	Ethiopia		Medical (e.g., primary care, hospital)		Cultural, historical, and gender issues		Unserserved/low SES	FALSE	Australia, University of Melbourne; Canada, Canadian Institutes of Health Research	Australia, University of Melbourne	None
560	Boyd 2021	Scale-up of antiretroviral treatment access among people living with HIV in Rivers State, Nigeria, 2019--2020	Boyd et al., (2021)	AIDS	Nigeria		Medical (e.g., primary care, hospital)		Cultural, historical, and gender issues		HIV+	FALSE	None	United States, Centers for Disease Control and Prevention	United States, US President's Emergency Plan for AIDS Relief (PEFPAR) through the Centers for Disease Control and Prevention (CDC)
607	Sitienei 2021	Community participation in the collaborative governance of primary health care facilities, Uasin Gishu County, Kenya	Sitienei et al., (2021)	PLOS ONE	Kenya		Medical (e.g., primary care, hospital)		Multiple	Trustworthiness and transparency; Collaboration and mutuality; Empowerment, voice, and choice		FALSE	United States, Carnegie Corporation of New York; unspecified, DELTAS Africa Initiative; Germany, Deutscher Akademischer Austauschdienst (DAAD); United Kingdom, Wellcome Trust; United Kingdom, Department for International Development; United Kingdom, government; United Kingdom, Future Health systems	South Africa, University of the Witwatersrand; Australia, Monash University	None
666	Diaz-Rios 2021	Publicly Subsidized Private Schools in Developing Countries: Lessons from Colombia	Diaz-Rios & Urbano-Canal (2021)	Education Policy Analysis Archives	Colombia		Educational (e.g., school, university)		Cultural, historical, and gender issues		Unserserved/low SES	FALSE	None	Canada, University of Toronto	None
692	Gilson 2020	Organizational change and everyday health system resilience: Lessons from Cape Town, South Africa	Gilson et al., (2020)	Social Science & Medicine	South Africa		Medical (e.g., primary care, hospital)		Empowerment, voice, and choice			FALSE	England, London School of Hygiene and Tropical Medicine	None	None
708	Orengo-Aguayo 2020	Listen, Don't Tell: Partnership and Adaptation to Implement Trauma-Focused Cognitive Behavioral Therapy in Low-Resourced Settings	Orengo-Aguayo et al, (2020)	American Psychological Association	Multiple	USA, Puerto Rico, El Salvador	Multiple Types	Mental health (e.g., therapy service); Educational (e.g., school, university)	Cultural, historical, and gender issues		Mental health	FALSE	United States, Substance Abuse and Mental Health Services Administration, National Child Traumatic Stress Network; United States, United States Agency for International Development	United States, Medical University of South Carolina; United States, University of Mississippi; United States, University of Texas Rio Grande Valley	None
722	Vargas 2020	Can care coordination across levels be improved through the implementation of participatory action research interventions? Outcomes and conditions for sustaining changes in five Latin American countries	Vargas et al., (2020)	BMC Health Services Research	Multiple	Brazil, Chile, Colombia, Mexico, Uruguay	Multiple Types	Medical (e.g., primary care, hospital); Mental health (e.g., therapy service)	Collaboration and mutuality			FALSE	Unspecified, European Union	Spain, Health Policy and Health Services Research Group, Health Policy Research Unit, Consortium for Health Care and Social Services of Catalonia; Spain, Clinical Research Ethics Committee (CEIC); Belgium, Institute of Tropical Medicine	None
740	Giannitrapani 2021	Barriers and Facilitators of Using Quality Improvement To Foster Locally Initiated Innovation in Palliative Care Services in India	Giannitrapani et al., (2021)	Journal of General Internal Medicine	India		Medical (e.g., primary care, hospital)		Empowerment, voice, and choice			FALSE	United States, ASCO foundation	United States, VA Palo Alto Healthcare System; United States, Stanford University School of Medicine; United States, University of California Berkeley; United States, University of California, San Francisco; United States, Duke University; United States, Stanford Healthcare; United States, Johns Hopkins University; Australia, MacCallum Cancer Center; Australia, St University Technology Sydney (UT…	None
764	Scoular 2020	Development and implementation of a remotely precepted, interprofessional advanced pharmacy practice experience in rural Guatemala	Scoular et al., (2020)	Currents in Pharmacy Teaching and Learning	Guatemala		Medical (e.g., primary care, hospital)		Collaboration and mutuality			FALSE	None	United States, University of Colorado	None
768	Laterra 2020	Bringing women's voices to PMTCT CARE: adapting CARE's Community Score Card© to engage women living with HIV to build quality health systems in Malawi	Laterra et al., (2020)	BMC Health Services Research	Malawi		Medical (e.g., primary care, hospital)		Multiple	Collaboration and mutuality; Empowerment, voice, and choice; Cultural, historical, and gender issues	Gender ; HIV+	FALSE	United States, US President's Emergency Plan for AIDS Relief (PEPFAR) through the United States Centers for Disease Control and Prevention (CDC)	United States, CARE USA; United States, Centers for Disease Control and Prevention; United States, Glaser Pediatric AIDS Foundation; United States, Independent consultant	None
796	Wilcox 2020	Empowering Health Workers to Protect their Own Health: A Study of Enabling Factors and Barriers to Implementing HealthWISE in Mozambique, South Africa, and Zimbabwe	Wilcox et al., (2020)	International Journal of Environmental Research and Public Health	Multiple	Mozambique, South Africa, and Zimbabwe	Medical (e.g., primary care, hospital)		Multiple	Safety; Empowerment, voice, and choice		FALSE	Canada, Canadian Instiutes of Health Research	Canada, University of British Columbia; Unspecified, World Health Organisation (WHO)	None
808	Gullo 2020	Effects of the Community Score Card approach on reproductive health service-related outcomes in Malawi	Gullo et al., (2020)	PLoS ONE	Malawi		Medical (e.g., primary care, hospital)		Multiple	Collaboration and mutuality; Empowerment, voice, and choice; Cultural, historical, and gender issues	Gender	FALSE	United States, The Sall Family Foundation	United States, CARE USA; United States, Saint Louis University; United States, Far Harbor, LLC	None
859	Goyet 2020	On-site clinical mentoring as a maternal and new-born care quality improvement method: evidence from a nurse cohort study in Nepal	Goyet et al., (2020)	BMC Nursing	Nepal		Medical (e.g., primary care, hospital)		Cultural, historical, and gender issues		Gender	FALSE	Germany, German Development Cooperation Funds	France, Unspecified; Germany, Management 4 Health- GmbH	None
931	Renggli 2019	Towards improved health service quality in Tanzania: contribution of a supportive supervision approach to increased quality of primary healthcare	Renggli et al., 2019	BMC Health Services Research	Tanzania		Medical (e.g., primary care, hospital)		Safety			FALSE	Switzerland, Novartis Foundation	Switzerland, Swiss Tropical and Public Health Institute; Switzerland, University of Basel; Switzerland, Ethic Commission of Northeast and Central Switzerland	None
944	Liu 2020	Using healthcare failure mode and effect analysis as a method of vaginal birth after caesarean section management	Liu et al., (2019)	Journal of Clinical Nursing	China		Medical (e.g., primary care, hospital)		Cultural, historical, and gender issues		Gender	TRUE	None	None	None
961	Woldesenbet 2019	An overview of the quality assurance programme for HIV rapid testing in South Africa: Outcome of a 2-year phased implementation of quality assurance program	Woldesenbet et al., (2019)	PLoS ONE	South Africa		Medical (e.g., primary care, hospital)		Cultural, historical, and gender issues		HIV+	FALSE	United States, United States President's Emergency Plan for AIDS Relief (PEPFAR) through a cooperative agreement between the National Health Laboratory Service (NHLS) and the Centers for Disease Control and Prevention (CDC)	United States, Centers for Disease Control and Prevention	None
967	Kumar 2019	Triaging the triage: reducing waiting time to triage in the emergency department at a tertiary care hospital in New Delhi, India	Kumar et al., (2019)	Emergency Medicine Journal	India		Medical (e.g., primary care, hospital)		Safety			TRUE	None	None	None
970	McBride 2019	ART Adherence Among Malawian Youth Enrolled in Teen Clubs: A Retrospective Chart Review	McBride et al., (2019)	AIDS and Behavior	Malawi		Medical (e.g., primary care, hospital)		Cultural, historical, and gender issues		HIV+	FALSE	United States, U.S. Agency for International Development (USAID); United States, President's Emergency Plan for AIDS Relief (PEPFAR)	United States, University of California Los Angeles	None
980	Petersen 2019	Scaling up integrated primary mental health in six low- and middle-income countries: obstacles, synergies and implications for systems reform	Petersen et al., 2019	The British Journal of Psychiatry	Multiple	Ethiopia, India, Nepal, Nigeria, South Africa and Uganda	Mental health (e.g., therapy service)		Cultural, historical, and gender issues		Mental health	FALSE	Unspecified, European Union’s Seventh Framework Programme; England, National Institute for Health Research (NIHR)	England, King’s College London; England, Brighton and Sussex Medical School; The Netherlands, Maastricht University; The Netherlands, HealthNet TPO; United States, Harvard University; Germany, Gesellschaft für Ablauforganisation :milliar-ium GmBH & Co. KG (GABO:mi); Spain, Universidad Autonoma de Madrid (UAM); Switzerland, World Health Organization	None
989	Anaba 2019	Missed opportunities for early infant diagnosis of HIV in rural North-Central Nigeria: A cascade analysis from the INSPIRE MoMent study	Anaba et al., (2019)	PLoS ONE	Nigeria		Medical (e.g., primary care, hospital)		Cultural, historical, and gender issues		HIV+	FALSE	Canada, World Health Organization (WHO) through Global Affairs Canada	United States, University of Maryland	None
1022	Larson 2019	Effect of a maternal and newborn health system quality improvement project on the use of facilities for childbirth: a cluster-randomised study in rural Tanzania	Larson et al., (2019)	Tropical Medicine and International Health	Tanzania		Medical (e.g., primary care, hospital)		Cultural, historical, and gender issues		Gender	FALSE	United States, National Institute of Health	United States, Harvard University	None
1033	SavingMothersGivingLifeWor 2019	Community Perspectives of a 3-Delays Model Intervention: A Qualitative Evaluation of Saving Mothers, Giving Life in Zambia	Ngoma-Hazemba et al., 2019	Global Health: Science and Practice	Zambia		Medical (e.g., primary care, hospital)		Multiple	Trustworthiness and transparency; Cultural, historical, and gender issues	Gender	FALSE	United States, United States Agency for International Development (USAID); United States, Office of the Global AIDS Coordinator; United States, Centers for Disease Control and Prevention (CDC); United States, Merck for Mothers; United Stats, Every Mother Counts	None	None
1119	Colom 2018	Expanding access to primary healthcare for women through a microfinance institution: A case study from rural Guatemala	Colom et al., (2018)	Healthcare	Guatemala		Medical (e.g., primary care, hospital)		Cultural, historical, and gender issues		Gender	FALSE	None	United States, Brigham and Women's Hospital; United States, Freindship Bridge	None
1164	Pallangyo 2018	Implementation of a facilitation intervention to improve postpartum care in a low-resource suburb of Dar es Salaam, Tanzania	Pallangyo et al., 2018	Implementation Science	Tanzania		Medical (e.g., primary care, hospital)		Cultural, historical, and gender issues		Gender	FALSE	Sweden, Uppsala University	Sweden, Uppsala University; Sweden, Uppsala University; England, University College London	None
1173	Fils-Aimé 2018	A mobile clinic approach to the delivery of community-based mental health services in rural Haiti	Fils-Aimé et al., (2018)	PLoS ONE	Haiti		Mental health (e.g., therapy service)		Multiple	Safety; Cultural, historical, and gender issues	Mental health	FALSE	United States, National Institute of Mental Health; United States, National Science Foundation	United States, University of California San Diego; United States, Duke University; United States, Partners In Health; United States, Harvard University; United States, Columbia University; United States, Colorado School of Public Health; United States, University of California Los Angeles; United States, Yale University; United States, Private Practice	None
1202	Rice 2018	Building a safety culture in global health: lessons from Guatemala	Rice et al., 2018	BMJ Global Health	Guatemala		Medical (e.g., primary care, hospital)		Safety			FALSE	None	United States, Duke University; United States, Safe and Reliable Health Care, Inc.	United States, Mending Kids International
1246	Izudi 2018	Retention of HIV-Positive Adolescents in Care: A Quality Improvement Intervention in Mid-Western Uganda	Izudi et al., (2018)	BioMed Research International	Uganda		Medical (e.g., primary care, hospital)		Cultural, historical, and gender issues		HIV+	TRUE	None	None	None
1265	AHIPHITPartnershipCollaborative 2017	Mentorship and coaching to support strengthening healthcare systems: lessons learned across the five Population Health Implementation and Training partnership projects in sub-Saharan Africa	Manzi et al., (2017)	BMC Health Services Research	Multiple	Ghana, Mozambique, Rwanda, Tanzania, Zambia	Medical (e.g., primary care, hospital)		Collaboration and mutuality			FALSE	Unspecified, Comic Relief; United States, Doris Duke Charitable Foundation; United States, National Institutes of Health	United States, 2Partners In Health; United States, Northwestern University; United States, University of Washington; United States, Columbia University	None
1266	BetterBirthTrialGrp 2017	Outcomes of a Coaching-Based WHO Safe Childbirth Checklist Program in India	Semrau et al., (2017)	The New England Journal of Medicine	India		Medical (e.g., primary care, hospital)		Cultural, historical, and gender issues		Gender	FALSE	United States, Bill and Melinda Gates Foundation	United States, Bill and Melinda Gates Foundation; United States, Ariadne Labs; United States, Brigham and Women's Hospital & Harvard University; United States, Northwestern University; Switzerland, World Health Organization	None
1276	McGivern 2017	'Pastoral practices' for quality improvement in a Kenyan clinical network	McGivern et al, (2017)	Social Science & Medicine	Kenya		Medical (e.g., primary care, hospital)		Collaboration and mutuality			FALSE	England, Wellcome Trust	England, University of Warwick; England, University of Oxford	None
1291	Bellows 2017	Increasing Contraceptive Access for Hard-to-Reach Populations With Vouchers and Social Franchising in Uganda	Bellows et al., (2017)	Global Health: Science and Practice	Uganda		Medical (e.g., primary care, hospital)		Multiple	Empowerment, voice, and choice; Cultural, historical, and gender issues	Gender	FALSE	United States, U.S. Agency for International Development (USAID)	Zambia, Population Council; United Kingdom, Independent consultant; United Kingdom, Marie Stopes International; United States, United Nations Population Division	None
1308	Wagner 2017	Continuous quality improvement intervention for adolescent and young adult HIV testing services in Kenya improves HIV knowledge	Wagner et al., (2017)	Aids	Kenya		Medical (e.g., primary care, hospital)		Cultural, historical, and gender issues		HIV+	FALSE	United States, NIAID, NCI, NIMH, NIDA, NICHD, NHLBI, NIA, NIGMS, NIDDK of the National Institutes of Health	United States, University of Washington	None
1322	Landes 2017	Task shifting of triage to peer expert informal care providers at a tertiary referral HIV clinic in Malawi: a cross-sectional operational evaluation	Landes et al., (2017)	BMC Health Services Research	Malawi		Medical (e.g., primary care, hospital)		Cultural, historical, and gender issues		HIV+	FALSE	United States, United States Agency for International Development; Canada, University of Toronto	Canada, University of Toronto; Canada, Sunnybrook Health Sciences Centre; England, London School of Tropical Medicine and Hygiene	None
1340	Teng-Calleja 2017	Transformation in Philippine local government	Teng-Calleja et al., (2017)	Local Government Studies	Philippines		Government (e.g., ministry)		Empowerment, voice, and choice			TRUE	None	None	None
1345	Goicolea 2017	Developing and sustaining adolescent-friendly health services: A multiple case study from Ecuador and Peru	Goicolea et al., (2017)	Global Public Health	Multiple	Ecuador and Peru	Medical (e.g., primary care, hospital)		Multiple	Trustworthiness and transparency; Collaboration and mutuality; Empowerment, voice, and choice		FALSE	Sweden, Swedish Research Council on Social and Working Life; Unspecified, Family Care International-United Nations Fund for Population Activities (UNFPA) Latin American and Caribbean Region	Sweden, Umeå universitet	None
1387	Bhuiya 2016	Unlocking community capability through promotion of self-help for health: experience from Chakaria, Bangladesh	Bhuiya et al., (2016)	BMC Health Services Research	Bangladesh		Other	Self help organisations (SHOs; e.g., "village clubs, youth clubs, profession based associations and cooperatives, and mosque committees")	Empowerment, voice, and choice			FALSE	United States, Department for International Development through John Hopkins University; Canada, government; Sweden, government; United Kingdom, government	None	None
1390	Alhassan 2016	Design and implementation of community engagement interventions towards healthcare quality improvement in Ghana: a methodological approach	Alhassan et al., (2016)	Health Economics Review	Ghana		Medical (e.g., primary care, hospital)		Multiple	Trustworthiness and transparency; Empowerment, voice, and choice		FALSE	None	The Netherlands, University of Amsterdam	None
1405	Srofenyoh 2016	Measuring the impact of a quality improvement collaboration to decrease maternal mortality in a Ghanaian regional hospital	Srofenyoh et al., (2016)	International Journal of Gynecology and Obstetrics	Ghana		Medical (e.g., primary care, hospital)		Cultural, historical, and gender issues		Gender	FALSE	United States, International Association for the Study of Pain; United States, The Lacy Foundation; Unspecified, the Obstetric Anaesthetists' Association	United States, Seattle Children's Hospital, University of Washington; United States, Wake Forest School of Medicine; United States, Duke University	None
1410	Ratcliffe 2016	Mitigating disrespect and abuse during childbirth in Tanzania: an exploratory study of the effects of two facility-based interventions in a large public hospital	Ratcliffe et al., 2016	Reproductive Health	Tanzania		Medical (e.g., primary care, hospital)		Cultural, historical, and gender issues		Gender	FALSE	United States, The John and Katie Hansen Family Foundation; United States, The Bill & Melinda Gates Foundation through Harvard University	United States, Harvard University; United States, Ariadne Labs at Brigham and Women’s Hospital; United States, Boston University	None
1419	Ramaswamy 2016	Global health partnerships: building multinational collaborations to achieve lasting improvements in maternal and neonatal health	Ramaswamy et al., 2016	Globalization and Health	Multiple	Ghana, Croatia, Serbia	Medical (e.g., primary care, hospital)		Cultural, historical, and gender issues		Gender	FALSE	None	United States, University of North Carolina, Chapel Hill; United States, Kybele, Inc; United States, Wake Forest School of Medicine; United States, Duke University; United States, U.S. Medical facilities, unspecified; United Kingdom, U.K. medical facilitites, unspecified	None
1433	Seshadri 2016	Decentralization and decision space in the health sector: a case study from Karnataka, India	Seshadri et al., (2016)	Health Policy and Planning	India		Medical (e.g., primary care, hospital)		Multiple	Trustworthiness and transparency; Empowerment, voice, and choice; Cultural, historical, and gender issues	Gender ; Underserved/low SES	TRUE	None	None	None
1471	Nahimana 2016	Race to the Top: evaluation of a novel performance-based financing initiative to promote healthcare delivery in rural Rwanda	Nahimana et al, (2016)	Global Health Action	Rwanda		Medical (e.g., primary care, hospital)		Cultural, historical, and gender issues		Gender	FALSE	United States, Doris Duke Charitable Foundation	United States, Harvard University; United States, Brigham and Women's Hospital; United States, Northwestern University; United States, Partners in Health	None
1503	Hirschhorn 2015	Learning before leaping: integration of an adaptive study design process prior to initiation of BetterBirth, a large-scale randomized controlled trial in Uttar Pradesh, India	Hirschhorn et al., (2015)	Implementation Science	India		Medical (e.g., primary care, hospital)		Cultural, historical, and gender issues		Gender	FALSE	United States, Bill and Melinda Gates Foundation; United States, MacArthur Foundation	United States, Ariadne Labs; United States, Harvard University; United States, Brigham and Women's Hospital; United States, Population Services International; Lao People's Democratic Republic, Lao Friends Hospital for Children	None
1524	Watt 2015	Can Reproductive Health Voucher Programs Improve Quality of Postnatal Care? A Quasi-Experimental Evaluation of Kenya's Safe Motherhood Voucher Scheme	Watt et al., (2015)	PloS one	Kenya		Medical (e.g., primary care, hospital)		Cultural, historical, and gender issues		Gender	FALSE	United States, Bill & Melinda Gates Foundation	United States, Population Council	None
1533	An 2015	Program synergies and social relations: implications of integrating HIV testing and counselling into maternal health care on care seeking	An et al., (2015)	BMC Public Health	Tanzania		Medical (e.g., primary care, hospital)		Cultural, historical, and gender issues		HIV+	FALSE	None	United States, Johns Hopkins Bloomberg School of Public Health	None
1567	Bazant 2014	Effects of a performance and quality improvement intervention on the work environment in HIV-related care: a quasi-experimental evaluation in Zambia	Bazant et al., (2014)	Human Resources for Health	Zambia		Medical (e.g., primary care, hospital)		Cultural, historical, and gender issues		HIV+	FALSE	United States, President's Emeregency Plan for AIDS Relief	United States, Jhpiego/Johns Hopkins University	None
1572	Cofie 2014	Integrating community outreach into a quality improvement project to promote maternal and child health in Ghana	Cofie et al., (2014)	Global Public Health	Ghana		Medical (e.g., primary care, hospital)		Cultural, historical, and gender issues		Gender	FALSE	United States, Bill and Melinda Gates Foundation	None	United States, Carolina Population Centre
1586	Hofman 2014	Experiences with facility-based maternal death reviews in northern Nigeria	Hofman & Mohammed (2014)	International Journal of Gynecology and Obstetrics	Nigeria		Medical (e.g., primary care, hospital)		Cultural, historical, and gender issues		Gender	FALSE	United Kingdom, Department for International Development; Norway, government	United Kingdom, Health Partners International	None
1607	Bhardwaj 2014	Elimination of mother-to-child transmission of HIV in South Africa: Rapid scale-up using quality improvement	Bhardwaj et al., (2014)	South African Medical Journal	South Africa		Medical (e.g., primary care, hospital)		Cultural, historical, and gender issues		Gender ; HIV+	TRUE	None	None	None
1637	Sibley 2014	Improving Maternal and Newborn Health Care Delivery in Rural Amhara and Oromiya Regions of Ethiopia Through the Maternal and Newborn Health in Ethiopia Partnership	Sibley et al., (2014)	Journal of Midwifery & Women's Health	Ethiopia		Medical (e.g., primary care, hospital)		Cultural, historical, and gender issues		Gender	FALSE	United States, Bill and Melinda Gates Foundation	United States, Emory University; United States, University Research Company, LLC	None
1659	Mate 2013	A quality improvement model for the rapid scale-up of a program to prevent mother-to-child HIV transmission in South Africa	Mate et al., (2013)	International Journal for Quality in Health Care	South Africa		Other	non-governmental organizations (NGOs)	Cultural, historical, and gender issues		Gender ; HIV+	FALSE	United Kingdom, UK Department for International Development	United States, Weill Cornell Medical Center; United States, Institute for Healthcare Improvement; United States, University of North Carolina, Chapel Hill	None
1725	Magar 2012	Sexuality and gender: change through reflection and action	Magar & Kambou (2012)	Critical Public Health	India		Other	non-governmental organiza- tion (NGO)	Cultural, historical, and gender issues		Gender ; LGBTQIA+	FALSE	None	United States, Research and Action for Change (REACH); United States, International Center for Research on Women (ICRW)	None
1753	Garcia 2011	Health-care worker engagement in HIV-related quality improvement in Dar es Salaam, Tanzania	Garcia et al., (2011)	International Journal for Quality in Health Care	Tanzania		Medical (e.g., primary care, hospital)		Cultural, historical, and gender issues		HIV+	FALSE	United States, Harvard University; United States, Center for AIDS Research (CFAR) at the National Institute of Health	United States, Johns Hopkins School of Medicine; United States, Harvard University; United States, Northwestern University; United States, JSI Research and Training	None
1852	Gulzar 2008	A social marketing approach to quality improvement in family planning services: a case study from Rawalpindi, Pakistan	Gulzar et al., (2008)	BioScience Trends	Pakistan		Medical (e.g., primary care, hospital)		Multiple	Empowerment, voice, and choice; Cultural, historical, and gender issues	Gender	FALSE	None	Japan, The University of Tokyo	None
1890	Santos 2006	Improving emergency obstetric care in Mozambique: The story of Sofala	Santos et al., 2006	International Journal of Gynecology & Obstetrics	Mozambique		Medical (e.g., primary care, hospital)		Cultural, historical, and gender issues		Gender	FALSE	None	United States, Family Health International	None
1892	Dumont 2006	Facility-based maternal death reviews: effects on maternal mortality in a district hospital in Senegal	Dumont et al, (2006)	WHO - Lessons from the Field	Senegal		Medical (e.g., primary care, hospital)		Cultural, historical, and gender issues		Gender	FALSE	France, French Cooperation Office, Ambassade de France au Sénégal	Canada, Université de Montréal; Switzerland, World Health Organisation; France, National Institute of Health and Medical Research (INSERM)	None
1900	Bradley 2005	Improving the quality of child health services: participatory action by providers	Bradkey & Igras (2005)	International Journal for Quality in Health Care	Multiple	Guinea, Kenya	Medical (e.g., primary care, hospital)		Empowerment, voice, and choice			FALSE	None	United States, EngenderHealth	None
1941	Izudi 2023	Experiences of mothers and health workers with MomCare and SafeCare bundles in Kenya and Tanzania: A qualitative evaluation.	Izudi et al., (2023)	PLoS ONE	Multiple	Kenya and Tanzania	Medical (e.g., primary care, hospital)		Cultural, historical, and gender issues		Gender	FALSE	None	Uganda, Mbarara University of Science and Technology; Uganda, Kabale University	None
1952	Abedi 2023	Improvement of violence management among nurses in Iran: The best practice implementation project in a health promoting hospital.	Abedi et al., (2023)	PLoS ONE	Islamic Republic of Iran		Medical (e.g., primary care, hospital)		Safety			TRUE	None	None	None
2042	Renner 2023	I Am Now Five Steps Ahead: How Co-design Platforms Sustain Kenyan Community Health Volunteer Engagement.	Renner et al., 2023	Progress in Community Health Partnerships: Research, Education, and Action	Kenya		Medical (e.g., primary care, hospital)		Collaboration and mutuality			FALSE	None	Germany, Unspecified; Unspecified, Donelson Consulting; Unspecified, The Africa Consortium for Quality Improvement Research in Frontline Healthcare (ACQUIRE)	None
2078	Satija 2022	Quality Improvement in Itself Changes Your Thinking : Lessons From Disseminating Quality Improvement Methods Through a Multisite International Collaborative Palliative Care Project in India.	Satija et al., (2022)	ASCO JCO Global Oncology	India		Medical (e.g., primary care, hospital)		Collaboration and mutuality			FALSE	United States, Conquer Cancer International Innovation Grant	United States, VA HSR&D Center for Innovation to Implementation; United States, Stanford University; United States, Yale University; United States, Duke University ; Australia, University of Melbourne	None
2122	Beima-Sofie 2022	Providing "a beam of light to see the gaps": determinants of implementation of the Systems Analysis and Improvement Approach applied to the pediatric and adolescent HIV cascade in Kenya.	Beima-Sofie et al., (2022)	Implementation Science Communications	Kenya		Medical (e.g., primary care, hospital)		Cultural, historical, and gender issues		HIV+	FALSE	United States, National Institutes of Health (NIH) National Institute of Allergy and Infectious Disease (NIAID); United States, Fogarty International Center; United States, University of Washington	United States, University of Washington; United States, Emory University	None
2171	Bond 2022	Alternate delivery platforms and implementation models for bringing evidence-based behavioral interventions to scale for youth facing adversity: a case study in West Africa.	Bond et al., (2022)	Implementation Science Communications	Sierra Leone		Other	entrepreneurship training program (ENTR)	Cultural, historical, and gender issues		Mental health	FALSE	United States, Omidyar Network; United States, National Institute of Mental Health of the National Institutes of Health	Germany, Deutsche Gesellschaft für Internationale Zusammenarbeit; United States, Boston College; United States, University of Georgia	None
2173	Boyd 2022	A national HIV clinical mentorship program: Enabling Zambia to accelerate control of the HIV epidemic.	Boyd et al., (2022)	PLoS Global Public Health	Zambia		Medical (e.g., primary care, hospital)		Cultural, historical, and gender issues		HIV+	FALSE	United States, President's Emergency Plan for AIDS Relief (PEPFAR) through the Centers for Disease Control and Prevention (CDC)	United States, U.S. Centers for Disease Control and Prevention	None
2237	Agrawal 2021	Increasing postpartum IUCD coverage through a QI initiative: a step towards reducing the unmet need of postpartum contraception.	Agrawal et al., (2021)	BMJ Open Quality	India		Medical (e.g., primary care, hospital)		Cultural, historical, and gender issues		Gender	TRUE	None	None	None
2268	Kane 2021	Enabling change in public health services: Insights from the implementation of nurse mentoring interventions to improve quality of obstetric and newborn care in two North Indian states.	Kane et al., (2021)	Gates Open Research	India		Medical (e.g., primary care, hospital)		Cultural, historical, and gender issues		Gender	FALSE	United States, Bill and Melinda Gates Foundation	Australia, University of Melbourne; Australia, Deakin University	None
2352	Algunmeeyn 2020	Benefits of applying for hospital accreditation: The perspective of staff.	Algunmeeyn et al., (2020)	Journal of Nursing Management	Jordan		Medical (e.g., primary care, hospital)		Safety			TRUE	None	None	None
2409	Borem 2020	A Quality Improvement Initiative to Increase the Frequency of Vaginal Delivery in Brazilian Hospitals.	Borem et al., (2020)	Clinical Practice and Quality	Brazil		Medical (e.g., primary care, hospital)		Cultural, historical, and gender issues		Gender	FALSE	None	United States, Institute for Healthcare Improvement; United States, Harvard University; United States, University of North Carolina at Chapel Hill; Switzerland, World Health Organization	None
2429	Limato 2019	What factors do make quality improvement work in primary health care? Experiences of maternal health quality improvement teams in three Puskesmas in Indonesia.	Limato et al., (2019)	PLoS ONE	Indonesia		Medical (e.g., primary care, hospital)		Cultural, historical, and gender issues		Gender	FALSE	Unspecified, European Union	England, Liverpool School of Tropical Medicine; England, Royal Liverpool University Hospital; Netherlands, KIT Royal Tropical Institute; United States, Emory University; Unspecified, REACHOUT Consortium (EU funded consortium)	None
2539	Bacha 2018	The Standardized Pediatric Expedited Encounters for ART Drugs Initiative (SPEEDI): description and evaluation of an innovative pediatric, adolescent, and young adult antiretroviral service delivery model in Tanzania.	Bacha et al., (2018)	BMC Infectious Diseases	Tanzania		Medical (e.g., primary care, hospital)		Cultural, historical, and gender issues		HIV+	FALSE	None	United States, Baylor College of Medicine	None
2578	Chopra 2018	Improving postpartum care in a large hospital in New Delhi, India.	Chopra et al., (2018)	BMJ Open Quality	India		Medical (e.g., primary care, hospital)		Cultural, historical, and gender issues		Gender	FALSE	United States, United States Agency for International Aid (USAID)	United States, USAID Applying Science to Strengthen and Improve Systems (ASSIST)	None
2604	Kabongo 2017	Implementing the WHO Safe Childbirth Checklist: lessons learnt on a quality improvement initiative to improve mother and newborn care at Gobabis District Hospital, Namibia.	Kabongo et al., (2017)	BMJ Open Quality	Namibia		Medical (e.g., primary care, hospital)		Cultural, historical, and gender issues		Gender	FALSE	United States, John D. and Catherine T. MacArthur Foundation	United States, Harvard University; United States, Brigham & Women's Hospital; United States, Northwestern University	None
2672	Jassani 2016	Quality, Safety and Patient Centered Care--A Dream Come True in the Mountains of Northern Pakistan. An Award winning project of "2015 Quality, Safety & Patient Centered Care Award" at, Chicago USA.	Jassani et al., (2016)	World Hospitals and Health Services	Pakistan		Medical (e.g., primary care, hospital)		Safety			TRUE	None	None	None
2679	Mugore 2016	Improving the Quality of Postabortion Care Services in Togo Increased Uptake of Contraception.	Mugore et al, (2016)	Global Health Science and Practice	Togo		Medical (e.g., primary care, hospital)		Cultural, historical, and gender issues		Gender ; HIV+	FALSE	United States, United States Agency for International Development	United States, IntraHealth International; United States, Pathfinder International	None
2683	Phiri 2016	Integrating reproductive health services into HIV care: strategies for successful implementation in a low-resource HIV clinic in Lilongwe, Malawi.	Phiri et al., 2016	Journal of Family and Reproductive Health	Malawi		Medical (e.g., primary care, hospital)		Cultural, historical, and gender issues		Gender ; HIV+	FALSE	United States, University of Washington and I-TECH; United States, U.S. Department of Health and Human Services, Health Resources and Services Administration (HRSA)	United States, University of North Carolina, Chapel Hill; United States, University of Washington, Seattle; France, International Union Against Tuberculosis and Lung Disease; United States, Emory University	None
2737	Jassani 2015	Quality improvement initiatives by Aga Khan Health Service in the mountains of northern Pakistan.	Jassani et al., (2015)	World hospitals and health services	Pakistan		Medical (e.g., primary care, hospital)		Cultural, historical, and gender issues		Unserserved/low SES	TRUE	None	None	None
2762	Fischer 2015	Nurse Mentors to Advance Quality Improvement in Primary Health Centers: Lessons From a Pilot Program in Northern Karnataka, India.	Fischer et al.,	Global Health: Science and Practice	India		Medical (e.g., primary care, hospital)		Cultural, historical, and gender issues		Gender	FALSE	United States, Bill and Melinda Gates Foundation	United States, IntraHealth International; Canada, University of Manitoba	None
2827	Stover 2014	Building district-level capacity for continuous improvement in maternal and newborn health.	Stover et al., (2014)	Journal of Midwifery & Women's Health	Ethiopia		Medical (e.g., primary care, hospital)		Cultural, historical, and gender issues		Gender	FALSE	United States, Bill and Melinda Gates Foundation	United States, Emory University; United States, University Research Co. Maryland; United States, JSI Research & Training Institute, Inc.,	None
2857	Cadée 2013	'Twin2twin' an innovative method of empowering midwives to strengthen their professional midwifery organisations.	Cadée et al., (2013)	Midwifery	Sierra Leone		Medical (e.g., primary care, hospital)		Cultural, historical, and gender issues		Gender	FALSE	Netherlands, Cordaid; Netherlands, Dutch Ministry of Development Aid	Netherlands, Royal Dutch Organisation of Midwives (KNOV); Netherlands, Royal Tropical Institute (KIT)	None
2931	Ahmed 2009	Capability development among the ultra-poor in Bangladesh: a case study.	Ahmed (2009)	Journal of Health, Population and Nutrition	Bangladesh		Other	NGO	Multiple	Empowerment, voice, and choice; Cultural, historical, and gender issues	Gender ; Unserserved/low SES	FALSE	Unspecified, World Health Organization (WHO)	None	None
2936	Orobaton 2007	Promoting unity of purpose in district health service delivery in Uganda through partnerships, trust building and evidence-based decision-making.	Orobaton et al, (2007)	Education for Health	Uganda		Multiple Types	Medical (e.g., primary care, hospital); Government (e.g., ministry)	Multiple	Trustworthiness and transparency; Empowerment, voice, and choice; Cultural, historical, and gender issues	Gender ; HIV+	FALSE	United States, United States Agency for International Development (USAID)	Switzerland, The Global Fund to Fight AIDS, Tuberculosis and Malaria; United States, John Snow Inc.	None
2940	Behdjat 2009	A new role for Women Health Volunteers in urban Islamic Republic of Iran.	Behdjat et al., (2009)	La Revue de Santé de la Méditerranée orientale	Islamic Republic of Iran		Medical (e.g., primary care, hospital)		Multiple	Empowerment, voice, and choice; Cultural, historical, and gender issues	Gender	FALSE	None	England, London School of Economics	None
2952	Mash 2008	How to manage organisational change and create practice teams: experiences of a South African primary care health centre.	Mash et al., (2008)	Education for Health	South Africa		Medical (e.g., primary care, hospital)		Collaboration and mutuality			TRUE	None	None	None
2984	Girot 2005	Transforming the obstetric nursing workforce in NE Brazil through international collaboration.	Girot et al., (2005)	Issues and Innovations in Nursing Education	Brazil		Medical (e.g., primary care, hospital)		Cultural, historical, and gender issues		Gender	FALSE	None	England, University of the West of England; England, Charlotte Keele Health Centre; England, University of the West of England	None
2998	Shimkhada 2008	The Quality Improvement Demonstration Study: an example of evidence-based policy-making in practice.	Shimkhada et al., (2008)	Health Research and Policy Systems	Philippines		Medical (e.g., primary care, hospital)		Trustworthiness and transparency			FALSE	United States, National Institute of Child Health and Human Development (NICHD)	United States, University of California San Francisco	None
3178	Kulkarni 2021	Walking the tightrope: Gender inclusion as organizational change	Kulkarni et al., (2021)	Journal of Organizational Change Management	India		Other	Large organisations- workplace	Cultural, historical, and gender issues		Gender	FALSE	None	United States, University of Pittsburgh	None
3482	Suarez-Balcazar 2013	Innovation in global collaborations: From student placement to mutually beneficial exchanges	Suarez-Balcazar et al., (2013)	Occupational therapy international	Peru		Educational (e.g., school, university)		Collaboration and mutuality			FALSE	None	United States, El Valor; United States, University of Illinois at Chicago	None
3555	Swaans 2009	Promoting food security and well-being among poor and HIV/AIDS affected households: Lessons from an interactive and integrated approach	Swaans et al., (2009)	Evaluation and Program Planning	South Africa		Medical (e.g., primary care, hospital)		Cultural, historical, and gender issues		HIV+	FALSE	United States, international Food Policy Research Institute (IFPRI)	Netherlands, VU University Amsterdam	None
3590	Awoonor-Williams 2004	Bridging the Gap Between Evidence-based Innovation and National Health-sector Reform in Ghana	Awoonor-Williams et al., (2004)	Studies in Family Planning	Ghana		Medical (e.g., primary care, hospital)		Multiple	Empowerment, voice, and choice; Cultural, historical, and gender issues	Gender	FALSE	None	None	United States, Agency for International Development
4004	vandenAkker 2012	HIV care need not hamper maternity care: a descriptive analysis of integration of services in rural Malawi	van den Akker et al., (2012)	BJOG: An International Journal of Obstetrics & Gynaecology	Malawi		Medical (e.g., primary care, hospital)		Cultural, historical, and gender issues		Gender ; HIV+	FALSE	None	South Africa, University of Cape Town; Belgium, Medecins Sans Frontieres Operational Centre Brussels; Switzerland, Medecins Sans Frontieres Operational Centre Brussels	None
4005	Horwood 2017	A continuous quality improvement intervention to improve the effectiveness of community health workers providing care to mothers and children: a cluster randomised controlled trial in South Africa	Horwood et al., (2017)	Human Resources for Health	South Africa		Medical (e.g., primary care, hospital)		Cultural, historical, and gender issues		Gender	FALSE	United States, Centers for Disease Control and Prevention; Unspecified, World Health Organization	United States, University of Connecticut; United States, Healthcare Improvement; United States, University of North Carolina; Switzerland, World Health Organization	None
4006	Ahmed 2011	A maternal health voucher scheme: what have we learned from the demand-side financing scheme in Bangladesh?	Ahmed & Khan., (2011)	Health Policy and Planning	Bangladesh		Medical (e.g., primary care, hospital)		Cultural, historical, and gender issues		Gender	FALSE	Unspecified, World Health Organization (WHO)	Unspecified, World Health Organization; United States, Tulane University	None
4007	Abuya 2012	A policy analysis of the implementation of a reproductive health vouchers program in Kenya	Abuya et al., (2012)	BMC Public Health	Kenya		Medical (e.g., primary care, hospital)		Cultural, historical, and gender issues		Gender	FALSE	Germany, German Development Bank	Germany, the German Society for International Cooperation (GIZ); England, PricewaterhouseCoopers (PwC)	None
4009	Rasschaert 2014	A qualitative assessment of a community antiretroviral therapy group model in Tete, Mozambique	Rasschaert et al., 2014	PLOS ONE	Mozambique		Medical (e.g., primary care, hospital)		Cultural, historical, and gender issues		HIV+	FALSE	Belgium, Medecins Sans Frontier	Belgium, Institute of Tropical Medicine; Belgium, Medecins Sans Frontier	None
4010	Chary 2018	Accompanying indigenous Maya patients with complex medical needs: A patient navigation system in rural Guatemala	Chary et al., (2018)	Healthcare	Guatemala		Medical (e.g., primary care, hospital)		Cultural, historical, and gender issues		Race/ethnicity	FALSE	None	United States, Massachusetts General Hospital; United States, University of Minnesota; United States, Brigham and Women's Hospital; United States, University of California, San Francisco; United States, Burrell College of Osteopathic Medicine	None
4011	Iyengar 2014	Adherence to evidence based care practices for childbirth before and after a quality improvement intervention in health facilities of Rajasthan, India	Iyengar et al., (2014)	BMC Pregnancy and Childbirth	India		Medical (e.g., primary care, hospital)		Cultural, historical, and gender issues		Gender	FALSE	United States, John D. and Catherine T. Mac Arthur Foundation; Unspecified, United Nations Population Fund	United States, Northwestern Feinberg School of Medicine; Unspecified, United Nations Population Fund; Unspecified, UNICEF	None
4012	Srofenyoh 2012	Advancing obstetric and neonatal care in a regional hospital in Ghana via continuous quality improvement	(Srofenyoh et al., 2012)	International Journal of Gynecology and Obstetrics	Ghana		Medical (e.g., primary care, hospital)		Cultural, historical, and gender issues		Gender	FALSE	United States, International Association for the Study of Pain; United States, The Lacy Foundation; England, the Obstetric Anaesthetists' Association	United States, Kybele; United States, University of North Carolina; United States, Duke University; United States, Cincinnati Children's Hospital; United States, Wake Forest Medical Center	None
4013	Baral 2012	An assessment of the safe delivery incentive program at a tertiary level hospital in Nepal	Baral (2012)	Journal of Nepal Health Research Council	Nepal		Medical (e.g., primary care, hospital)		Cultural, historical, and gender issues		Gender	FALSE	United Kingdom, Department for International Development	None	None
4015	Torres 2022	An implementation analysis of a quality improvement project to reduce cesarean section in Brazilian private hospitals	Torres et al., (2023)	Reproductive Health	Brazil		Medical (e.g., primary care, hospital)		Cultural, historical, and gender issues		Gender	FALSE	United States, Bill & Melinda Gates Foundation	England, Cambridge Imperial	None
4016	Baatiema 2013	Assessing participation in a community-based health planning and services programme in Ghana	Baatiema et al., (2013)	BMC Health Services Research	Ghana		Medical (e.g., primary care, hospital)		Multiple	Collaboration and mutuality; Empowerment, voice, and choice		FALSE	United Kingdom Government, Department for International Development	England, London School of Economics and Political Science; England, Save the Children	None
4017	Alhassan 2016	Assessing the impact of community engagement interventions on health worker motivation and experiences with clients in primary health facilities in Ghana: a randomized cluster trial	Alhassan et al., (2016)	PLoS ONE	Ghana		Medical (e.g., primary care, hospital)		Empowerment, voice, and choice			FALSE	Netherlands, the Ministry of Foreign Affairs and the Science for Global Development (WOTRO) which is a division of the Netherlands Organisation for Scientific Research (NWO).	The Netherlands, University of Amsterdam; The Netherlands, PharmAccess Foundation	None
4018	Chaote 2021	Birth companionship in a government health system: a pilot study in Kigoma, Tanzania	Chaote et al., (2021)	BMC Pregnancy and Childbirth	Tanzania		Medical (e.g., primary care, hospital)		Cultural, historical, and gender issues		Gender	FALSE	Switzerland, Blue Lantern Foundation; United States, Bloomberg Philanthropies and Foundation H&B Agerup; United States, Bill and Melinda Gates Foundation	United States, U.S. Centers for Disease Control and Prevention; United States, Columbia University	None
4021	Meuwissen 2006	Can a comprehensive voucher programme prompt changes in doctors’ knowledge, attitudes and practices related to sexual and reproductive health care for adolescents? A case study from Latin America	Meuwissen et al, (2008)	Tropical Medicine and International Health	Nicaragua		Medical (e.g., primary care, hospital)		Cultural, historical, and gender issues		Gender	FALSE	United Kingdom, Department for International Development	The Netherlands, University of Maastricht; The Netherlands, The Hague	None
4022	Singh 2016	Can a quality improvement project impact maternal and child health outcomes at scale in northern Ghana?	Singh et al., (2016)	Health Research Policy and Systems	Ghana		Medical (e.g., primary care, hospital)		Multiple	Collaboration and mutuality; Cultural, historical, and gender issues	Gender	FALSE	United States, Bill & Melinda Gates Foundation; United States, Carolina Population Center and its NIH Center grant	United States, University of North Carolina at Chapel Hill; United States, The Institute for Healthcare Improvement (IHI)	None
4024	Gomes 2022	Care at the first postnatal hour in two hospitals of the Adequate Birth Project: qualitative analysis of experiences in two stages of the Healthy Birth research	Gomes et al., (2022)	Reproductive Health	Brazil		Medical (e.g., primary care, hospital)		Cultural, historical, and gender issues		Gender	FALSE	United States, Bill & Melinda Gates Foundation	None	None
4027	McCarraher 2011	Changes in contraceptive use following integration of family planning into ART services in Cross River State, Nigeria	McCarraher et al, (2011)	Studies in Family Planning	Nigeria		Medical (e.g., primary care, hospital)		Cultural, historical, and gender issues		Gender ; HIV+	FALSE	United States, US President's Emergency Plan for AIDS Relief (PEPFAR)	None	None
4028	Cavallin 2020	Changes in maternal and neonatal care after a quality improvement intervention in a sub-Saharan setting	Cavallin et al., (2020)	The Journal of Maternal-Fetal & Neonatal Medicine	Tanzania		Medical (e.g., primary care, hospital)		Cultural, historical, and gender issues		Gender	FALSE	Italy, Doctors with Africa CUAMM with financial contributions from Italian Bank Foundations, Italian Episcopal Conference and Cordaid	Italy, Africa CUAMM; Italy, Independent statistician; Italy, University of Padova	None
4029	Kujawski 2017	Community and health system intervention to reduce disrespect and abuse during childbirth in Tanga region, Tanzania: a comparative before-and-after study	Kujawski et al., (2017)	PLoS ONE	Tanzania		Medical (e.g., primary care, hospital)		Multiple	Safety; Cultural, historical, and gender issues	Gender	FALSE	Denmark, Denmark Ministry of Foreign Affairs; Denmark, the National Institute of Allergy & Infectious Diseases of the National Institutes of Health; United States, United States Agency for International Development (USAID)	United States, Columbia University; United States, Harvard University	None
4031	Ramiro 2001	Community participation in local health boards in a decentralized setting: cases from the Philippines	Ramiro et al., 2001	Health Policy and Planning (Oxford University Press)	Philippines		Multiple Types	Medical (e.g., primary care, hospital); Government (e.g., ministry)	Collaboration and mutuality			FALSE	Unspecifed, the WHO/TDR Initiatives on Health Sector Reform	Albania, the WHO Humanitarian Mission	None
4034	Obare 2013	Community-level impact of the reproductive health vouchers programme on service utilization in Kenya	Obare et al, (2013)	Health Policy and Planning	Kenya		Medical (e.g., primary care, hospital)		Cultural, historical, and gender issues		Gender	FALSE	Germany, German Development Bank; United States, Bill & Melinda Gates Foundation	United States, Population Council; England, PricewaterhouseCooper	None
4037	Gholipour 2016	Customer's self-audit to improve the technical quality of maternity care in Tabriz: a community trial	Gholipour et al., (2016)	Eastern Mediterranean Health Journal	Islamic Republic of Iran		Medical (e.g., primary care, hospital)		Cultural, historical, and gender issues		Gender	TRUE	None	None	None
4039	Rasheed 2021	Development and feasibility testing of a play-based psychosocial intervention for reduced patient stress in a pediatric care setting: experiences from Pakistan	Rasheed et al., 2021	Pilot and Feasibility Studies (BMC)	Pakistan		Medical (e.g., primary care, hospital)		Peer support			FALSE	None	Norway, University of Bergen	None
4041	Ghosh 2019	Diagnosis and management of postpartum hemorrhage and intrapartum asphyxia in a quality improvement initiative using nurse-mentoring and simulation in Bihar, India	Ghosh et al., (2019)	PLoS ONE	India		Medical (e.g., primary care, hospital)		Cultural, historical, and gender issues		Gender	FALSE	United States, Bill and Melinda Gates Foundation	United States, University of California, San Francisco; United States, University of Utah; England, London School of Hygiene and Tropical Medicine	None
4042	Schneider 2020	District governance and improved maternal, neonatal and child health in South Africa: pathways of change	Schneider et al., (2020)	Taylor & Francis	South Africa		Medical (e.g., primary care, hospital)		Multiple	Collaboration and mutuality; Cultural, historical, and gender issues	Gender	FALSE	Belgium, Belgian Development Cooperation through the Institute of Tropical Medicine Antwerp	None	None
4044	Meuwissen 2006	Does a competitive voucher program for adolescents improve the quality of reproductive health care? A simulated patient study in Nicaragua	Meuwissen et al, (2006)	BMC Public Health	Nicaragua		Medical (e.g., primary care, hospital)		Cultural, historical, and gender issues		Gender	FALSE	United Kingdom, Department for International Development	The Netherlands, The Netherlands Institute for Health Services Research; England, London School of Hygiene and Tropical Medicine; The Netherlands, University of Maastricht; The Netherlands, Health Council of the Netherlands	None
4045	Dickson 2007	Does setting adolescent-friendly standards improve the quality of care in clinics? Evidence from South Africa	Dickson et al., (2007)	International Journal for Quality in Health Care	South Africa		Medical (e.g., primary care, hospital)		Cultural, historical, and gender issues		Gender ; HIV+	FALSE	None	United States, Consultant; Unspecified, World Health Organization	None
4046	Chaturvedi 2015	Does the Janani Suraksha Yojana cash transfer programme to promote facility births in India ensure skilled birth attendance? A qualitative study of intrapartum care in Madhya Pradesh	Chaturvedi et al., (2015)	Global Health Action	India		Medical (e.g., primary care, hospital)		Cultural, historical, and gender issues		Gender	FALSE	Unspecified, European Union	Sweden, Karolinska Institutet; England, Liverpool School of Tropical Medicine	None
4050	Chang 2010	Effect of peer health workers on AIDS care in Rakai, Uganda: a cluster-randomized trial	Chang et al., (2010)	PLoS ONE	Uganda		Medical (e.g., primary care, hospital)		Cultural, historical, and gender issues		HIV+	FALSE	None	United States, Western Institutional Review Board; United States, John Hopkins University; United States, National Institutes of Health	None
4052	Basinga 2011	Effect on maternal and child health services in Rwanda of payment to primary health-care providers for performance: an impact evaluation	Basinga et al., (2011)	The Lancet	Rwanda		Medical (e.g., primary care, hospital)		Cultural, historical, and gender issues		Gender	FALSE	Netherlands, World Bank's Bank-Netherlands Partnership Program; Spain, Spanish Impact Evaluation Fund; United Kingdom, the British Economic and Social Research Council; India, Global Development Network; United States, MacNamara Foundation	United States, University of California, Berkeley; Unspecified, The World Bank; Belgium, Belgian Technical Cooperation; The Netherlands, Cordaid; Germany, Deutsche Gesellschaft für Internationale Zusammenarbeit; United States, USAID; Unspecified, Healthnet	None
4053	Jayanna 2016	Effectiveness of onsite nurse mentoring in improving quality of institutional births in the primary health centres of high priority districts of Karnataka, South India: a cluster randomized trial	Jayanna et al., (2016)	PLoS ONE	India		Medical (e.g., primary care, hospital)		Cultural, historical, and gender issues		Gender	FALSE	United States, Bill and Melinda Gates Foundation	Canada, University of Manitoba; United States, IntraHealth International	None
4054	Kumar 2016	Effectiveness of the WHO SCC on improving adherence to essential practices during childbirth, in resource constrained settings	Kumar et al., (2016)	BMC Pregnancy and Childbirth	India		Medical (e.g., primary care, hospital)		Cultural, historical, and gender issues		Gender	FALSE	Unspecified, Children's investment fund foundation (CIFF)	United States, John Hopkins University; United States, Jhiego	None
4055	Ho 2015	Effects of a community scorecard on improving the local health system in Eastern Democratic Republic of Congo: qualitative evidence using the most significant change technique	Ho et al., (2015)	Conflict and Health	Democratic Republic of Congo		Medical (e.g., primary care, hospital)		Multiple	Trustworthiness and transparency; Collaboration and mutuality; Empowerment, voice, and choice		FALSE	United Kingdom, Department for International Development (DFID); Unspecified, International Rescue Committee donors	United States, International Rescue Committee; Kenya, International Rescue Committee Nairobi; Pakistan, International Rescue Committee Islamabad	None
4056	Gullo 2017	Effects of a social accountability approach, CARE’s Community Score Card, on reproductive health-related outcomes in Malawi: a cluster-randomized controlled evaluation	Gullo et al., (2017)	PLoS ONE	Malawi		Medical (e.g., primary care, hospital)		Multiple	Trustworthiness and transparency; Collaboration and mutuality; Empowerment, voice, and choice; Cultural, historical, and gender issues	Gender	FALSE	United States, The Sall Family Foundation	United States, CARE USA; United States, Saint Louis University; United States, Far Harbor, LLC	None
4057	Gholipour 2018	Effects of customer self-audit on the quality of maternity care in Tabriz: a cluster-randomized controlled trial	Gholipour et al., (2018)	PLoS ONE	Islamic Republic of Iran		Medical (e.g., primary care, hospital)		Multiple	Collaboration and mutuality; Cultural, historical, and gender issues	Gender	TRUE	None	None	None
4058	Colbourn 2013	Effects of quality improvement in health facilities and community mobilization through women's groups on maternal, neonatal and perinatal mortality in three districts of Malawi: MaiKhanda, a cluster randomized controlled effectiveness trial	Colbourn et al., (2013)	International Health	Malawi		Medical (e.g., primary care, hospital)		Cultural, historical, and gender issues		Gender	FALSE	United Kingdom, The Health Foundation	United Kingdom, The Health Foundation; England, UCL Institute for Global Health; United Kingdom, Women and Children First (UK); United Kingdom, The Health Foundation; United States, Institute for Healthcare Improvement; United States, Cincinnati Children's Hospital Medical Center	None
4059	Waiswa 2017	Effects of the EQUIP quasi-experimental study testing a collaborative quality improvement approach for maternal and newborn health care in Tanzania and Uganda	Waiswa et al., (2017)	Implementation Science	Multiple	Tanzania, Uganda	Medical (e.g., primary care, hospital)		Cultural, historical, and gender issues		Gender	FALSE	Unspecified, European Union	Sweden, Karolinska Institutet; United States, Centers for Disease Control and Prevention; Germany, University of Heidelberg; England, London School of Hygiene and Tropical Medicine; Sweden, Uppsala University	None
4060	Zeng 2014	Efficiency of HIV/AIDS health centers and effect of community-based health insurance and performance-based financing on HIV/AIDS service delivery in Rwanda	Zeng et al., (2014)	The American Society of Tropical Medicine and Hygiene	Rwanda		Medical (e.g., primary care, hospital)		Cultural, historical, and gender issues		HIV+	FALSE	Unspecified, research agreement between the Joint United Nations Programme on HIV/AIDS and Brandeis University	United States, Brandeis University; United States, Futures Group International; United States, RTI International; United States, Abt Associates	None
4061	Dumont 2005	Emergency obstetric care in developing countries: impact of guidelines implementation in a community hospital in Senegal	Dumont et al., (2005)	BJOG: An International Journal of Obstetrics & Gynaecology	Senegal		Medical (e.g., primary care, hospital)		Cultural, historical, and gender issues		Gender	FALSE	None	Canada, University of Montreal; France, National Institute of Health and Medical Research (INSERM)	France, the French Cooperation Office, Ambassade de France au Senegal
4065	Edward 2015	Enhancing governance and health system accountability for people centered healthcare: an exploratory study of community scorecards in Afghanistan	Edward et al., (2015)	BMC Health Services Research	Afghanistan		Medical (e.g., primary care, hospital)		Empowerment, voice, and choice			FALSE	United Kingdom, Department for International Development; United States, Johns Hopkins University	United States, Johns Hopkins University; United States, Babson College	None
4066	Nyamtema 2016	Enhancing maternal and perinatal health in under-served remote areas in sub-Saharan Africa: a Tanzanian model	Nyamtema et al, (2016)	Plos One	Tanzania		Medical (e.g., primary care, hospital)		Cultural, historical, and gender issues		Gender	FALSE	United States, Bloomberg Philanthropies; Switzerland, Fondation H&B Agerup through the WorldLung Foundation; United States, WorldLung Foundation	The Netherlands, Leiden University Medical Centre; The Netherlands, VU University Amsterdam	None
4067	Ngo 2017	Evaluating a LARC expansion program in 14 sub-Saharan African countries: a service delivery model for meeting FP2020 goals	Ngo et al, (2017)	Matern Child Health	Multiple	Sub Saharan Africa - Burkina, Faso, Ethiopia, Ghana, Kenya, Madagascar, Malawi, Mali, Nigeria, Senegal, Sierra Leone, Tanzania, Uganda, Zambia and Zimbabwe	Medical (e.g., primary care, hospital)		Cultural, historical, and gender issues		Gender	FALSE	None	United States, Innovations for Poverty Action; England, Marie Stopes International; England, London School of Hygiene and Tropical Medicine	None
4068	Kruk 2016	Evaluation of a maternal health program in Uganda and Zambia finds mixed results on quality of care and satisfaction	Kruk et al., (2016)	Health Affairs	Multiple	Uganda and Zambia	Medical (e.g., primary care, hospital)		Cultural, historical, and gender issues		Gender	FALSE	United States, Merck	United States, Stanford University; United States, International Women's Health Coalition; South Africa, US Centers for Disease Control and Prevention in Pretoria; United States, New York University; United States, Department of State; Norway, Government; United States, Every Mother Counts; United States, the American Congress of Obstetricians and Gynecologists; United States, Project C.U.R.E; Un…	None
4069	Sarin 2017	Evaluation of a quality improvement intervention for obstetric and neonatal care in selected public health facilities across six states of India	Sarin et al., (2017)	BMC Pregnancy and Childbirth	India		Medical (e.g., primary care, hospital)		Cultural, historical, and gender issues		Gender	FALSE	United States, United States Agency for International Development	Uganda, University Research Company	None
4070	Kim 2013	Evaluation of a quality improvement intervention to prevent mother-to-child transmission of HIV (PMTCT) at Zambia defence force facilities	Kim et al., (2013)	BMC Health Services Research	Zambia		Medical (e.g., primary care, hospital)		Cultural, historical, and gender issues		Gender ; HIV+	FALSE	United States, U.S. Department of Defense (DOD)	United States, Jhpiego	None
4071	Gimbel 2016	Evaluation of a systems analysis and improvement approach to optimize prevention of mother-to-child transmission of HIV using the consolidated framework for implementation research	Gimbel et al., (2016)	Journal of Acquired Immune Deficiency Syndromes	Multiple	Mozambique, Kenya, and Côte d'Ivoire	Medical (e.g., primary care, hospital)		Cultural, historical, and gender issues		Gender ; HIV+	FALSE	United States, President's Emergency Plan for AIDS Relief; United States, the National Institutes of Health; United States, Doris Duke Charitable Foundation	United States, University of Washington; United States, Health Alliance International	None
4072	Workneh 2013	Evaluation of the effectiveness of an outreach clinical mentoring programme in support of paediatric HIV care scale-up in Botswana	Workneh et al., (2013)	AIDS Care	Botswana		Medical (e.g., primary care, hospital)		Cultural, historical, and gender issues		HIV+	FALSE	United States, Center for AIDS Research at the University of Texas-Houston School of Medicine and Baylor College of Medicine	United States, Baylor College of Medicine International Pediatric AIDS Initiative at Texas Children’s Hospital	None
4075	Das 2017	Evaluation of the mobile nurse training (MNT) intervention–a step towards improvement in intrapartum practices in Bihar, India	Das et al., (2017)	BMC Pregnancy and Childbirth	India		Medical (e.g., primary care, hospital)		Cultural, historical, and gender issues		Gender	FALSE	United States, Bill and Melinda Gates Foundation	United States, University of California San Francisco; United States, the University of Utah; Mexico, PRONTO International; United States, University of California, Los Angeles	None
4076	Liu 2021	Expansion of a national differentiated service delivery model to support people living with HIV and other chronic conditions in South Africa: a descriptive analysis	Liu et al., (2021)	BMC Health Services Research	South Africa		Medical (e.g., primary care, hospital)		Cultural, historical, and gender issues		HIV+	FALSE	United States, United States Agency for International Development (USAID)	United States, Yale University	None
4080	Liambila 2009	Feasibility and effectiveness of integrating provider-initiated testing and counselling within family planning services in Kenya	Liambila et al., (2009)	AIDS	Kenya		Medical (e.g., primary care, hospital)		Cultural, historical, and gender issues		Gender ; HIV+	FALSE	United States, United States, President's Emergency Plan for AIDS Relief (PEPFAR); United States, U.S. Agency for International Development (USAID)	None	None
4082	Wagner 2007	Formative evaluation of antiretroviral therapy scale-up efficiency in sub-Saharan Africa	Wagner et al., (2007)	AIDS patient care and STDs	Multiple	Uganda, Zambia, South Africa	Medical (e.g., primary care, hospital)		Cultural, historical, and gender issues		HIV+	FALSE	United States, RAND	None	None
4083	Eustache 2017	Formative research on a teacher accompaniment model to promote youth mental health in Haiti: Relevance to mental health task-sharing in low-resource school settings	Eustache et al., (2017)	International Journal of Social Psychiatry	Haiti		Educational (e.g., school, university)		Cultural, historical, and gender issues		Mental health	FALSE	United States, National Institute of Mental Health	United States, Harvard University; United States, Tufts University; United States, Baystate Medical Center; United States, Partners in Health; Unitde States, Boston Children's Hospital; United States, Massachusetts General Hospital; United States, University of Colorado Anschutz Medical Campus; United States, University of California, Los Angeles; United States, University of California San Diego	None
4085	Goodman 2011	Health facility committees and facility management-exploring the nature and depth of their roles in Coast Province, Kenya	Goodman et al., (2011)	BMC Health Services Research	Kenya		Medical (e.g., primary care, hospital)		Empowerment, voice, and choice			FALSE	United Kingdom, Department for International Development (DFID)	England, London School of Hygiene & Tropical Medicine; England, University of Oxford	None
4086	Baker 2018	Health workers' experiences of collaborative quality improvement for maternal and newborn care in rural Tanzanian health facilities: A process evaluation using the integrated'Promoting Action on Research Implementation in Health Services' framework	Baker et al., (2018)	PLoS ONE	Tanzania		Medical (e.g., primary care, hospital)		Cultural, historical, and gender issues		Gender	FALSE	Unspecified, European Union; Sweden, Stockholm County Council	South Africa, QI Consultant; Malawi, University of Malawi; Sweden, Karolinska Institutet; Sweden, Uppsala University; England, London School of Hygiene & Tropical Medicine (LSHTM); England, University College London; Uganda, Makerere School of Public Health; United States, UNICEF	None
4087	Tsondai 2017	High rates of retention and viral suppression in the scaleup of antiretroviral therapy adherence clubs in Cape Town, South Africa	Tsondai et al., (2017)	Journal of the International AIDS Society	South Africa		Medical (e.g., primary care, hospital)		Cultural, historical, and gender issues		HIV+	FALSE	United States, Bill and Melinda Gates Foundation	None	None
4088	Singh 2013	Impact evaluation of a quality improvement intervention on maternal and child health outcomes in Northern Ghana: early assessment of a national scale-up project	Singh et al., (2013)	International Journal for Quality in Health Care	Ghana		Medical (e.g., primary care, hospital)		Multiple	Collaboration and mutuality; Cultural, historical, and gender issues	Gender	FALSE	United States, Bill and Melinda Gates Foundation	United States, University of North Carolina at Chapel Hill; United States, The Institute for Healthcare Improvement (IHI)	None
4089	Rustagi 2016	Impact of a systems engineering intervention on PMTCT service delivery in Cote d’Ivoire, Kenya, Mozambique: a cluster randomized trial	Rustagi et al., 2016	Journal of Acquired Immune Deficiency Syndromes	Multiple	Côte d'Ivoire, Kenya, and Mozambique	Medical (e.g., primary care, hospital)		Cultural, historical, and gender issues		HIV+	FALSE	United States, the Eunice Kennedy Shriver National Institute of Child Health and Human Development, the National Institute of Allergy and Infectious Disease, the National Cancer Institute, the National Institute on Drug Abuse, the National Heart, Lung, and Blood Institute, and the National Institute on Aging of the US National Institutes of Health under award numbers R01HD075057; United States, D…	United States, University of Washington; United States, Health Alliance International	None
4092	Kosgei 2011	Impact of integrated family planning and HIV care services on contraceptive use and pregnancy outcomes: a retrospective cohort study	Kosgei et al., (2011)	Journal of Acquired Immune Deficiency Syndromes	Kenya		Medical (e.g., primary care, hospital)		Cultural, historical, and gender issues		Gender ; HIV+	FALSE	United States, grant to the United States Agency for International Development—Academic Model Providing Access to Healthcare Partnership from United States Agency for International Development as part of the President’s Emergency Plan for AIDS Relief; France, Centre for Operational Research, International Union Against Tuberculosis and Lung Disease; United States, Miriam/Brown/Tufts Fogarty AIDS …	United States, Indiana University; United States, Brown University; United States, the United States Agency for International Development—Academic Model Providing Access To Healthcare (USAID-AMPATH) Partnership	None
4093	KhurramAzmat 2013	Impact of social franchising on contraceptive use when complemented by vouchers: a quasi-experimental study in rural Pakistan	Khurram Azmat et al., (2013)	PLoS ONE	Pakistan		Medical (e.g., primary care, hospital)		Cultural, historical, and gender issues		Gender ; Unserserved/low SES	FALSE	Unspecified, Marie Stopes International	None	None
4094	LaCourse 2015	Implementation and operational research: implementation of routine counselor-initiated Opt-Out HIV testing on the adult medical ward at Kamuzu Central Hospital, Lilongwe, Malawi	LaCourse et al., (2015)	Journal of Acquired Immune Deficiency Syndromes	Malawi		Medical (e.g., primary care, hospital)		Cultural, historical, and gender issues		HIV+	FALSE	None	United States, University of Washington; United States, University of Maryland Medical Center; United States, University of North Carolina	None
4095	Grimsrud 2015	Implementation of community based adherence clubs for stable antiretroviral therapy patients in Cape Town, South Africa	Grimsrud et al., (2015)	Journal of the International AIDS Society	South Africa		Medical (e.g., primary care, hospital)		Cultural, historical, and gender issues		HIV+	FALSE	Canada, Canadian Institutes of Health Research (CIHR); United States, Elizabeth Glaser Pediatric Foundation	None	None
4096	Diniz 2014	Implementation of the presence of companions during hospital admission for childbirth: data from the Birth in Brazil national survey	Diniz et al., (2014)	Cadernos de saude publica	Brazil		Medical (e.g., primary care, hospital)		Multiple	Peer support; Cultural, historical, and gender issues	Gender	FALSE	None	England, Plymouth University; England; King's College London	None
4098	Patabendige 2015	Implementation of the WHO safe childbirth checklist program at a tertiary care setting in Sri Lanka: a developing country experience	Patabendige & Senanayake, 2015	BMC Pregnancy & Childbirth	Sri Lanka		Medical (e.g., primary care, hospital)		Cultural, historical, and gender issues		Gender	TRUE	None	None	None
4099	Bedelu 2007	Implementing antiretroviral therapy in rural communities: the Lusikisiki model of decentralized HIV/AIDS care	Bedelu et al., (2007)	The Journal of Infectious Diseases	South Africa		Medical (e.g., primary care, hospital)		Cultural, historical, and gender issues		HIV+	FALSE	United States, Harvard University	None	None
4100	Boydell 2020	Implementing social accountability for contraceptive services: lessons from Uganda	Boydell et al., (2020)	BMC Women's Health	Uganda		Medical (e.g., primary care, hospital)		Cultural, historical, and gender issues		Gender	FALSE	United States, United States Agency for International Development (USAID)	Switzerland, Geneva Graduate Institute; United States, What Works Association	None
4101	Mayhew 2000	Implementing the integration of component services for reproductive health	Mayhew et al., (2000)	Studies in Family Planning	Multiple	Ghana, Kenya, South Africa, Zambia	Medical (e.g., primary care, hospital)		Cultural, historical, and gender issues		Gender ; HIV+	TRUE	None	None	None
4102	Rasheed 2021	Improved family experience outcomes in a pediatric hospital in Pakistan: mentoring, human-centered practice, and theory of change	Rasheed et al., 2021	NEJM Catalyst	Pakistan		Medical (e.g., primary care, hospital)		Collaboration and mutuality			FALSE	None	Ireland, Senior Healthcare Executive and Consultant, Kedzierski and Associates; Norway, University of Bergen	None
4103	Pallangyo 2017	Improved postpartum care after a participatory facilitation intervention in Dar es Salaam, Tanzania: a mixed method evaluation	Pallangyo et al., 2017	Global Health Action	Tanzania		Medical (e.g., primary care, hospital)		Cultural, historical, and gender issues		Gender	FALSE	Sweden, Upsala University	Sweden, Uppsasla University	None
4104	Molyneux 2006	Improved triage and emergency care for children reduces inpatient mortality in a resource-constrained setting	Molyneux et al, (2006)	Lessons from the Field - Bulletin of the World Health Organisation.	Malawi		Medical (e.g., primary care, hospital)		Multiple	Safety; Cultural, historical, and gender issues	Gender	FALSE	Unspecified, European Union	England, Birmingham Children’s Hospital; England, Macclesfield General Hospital; Unspecified, World Health Organisation	None
4106	Youngleson 2010	Improving a mother to child HIV transmission programme through health system redesign: quality improvement, protocol adjustment and resource addition	Youngleson et al., (2010)	PloS one	South Africa		Medical (e.g., primary care, hospital)		Cultural, historical, and gender issues		Gender ; HIV+	FALSE	None	United States, Institute for Healthcare Improvement; United States, Weill-Cornell Medical College; United States, University of North Carolina at Chapel Hill	None
4107	Obua 2014	Improving adherence to antiretroviral treatment in Uganda with a low-resource facility-based intervention	Obua et al, (2014)	Global Health Action	Uganda		Medical (e.g., primary care, hospital)		Cultural, historical, and gender issues		HIV+	FALSE	United States, U.S. President's Emergency Plan to Fight AIDS Relief (PEPFAR); Unspecified, Global Fund to Fight AIDS, Tuberculosis and Malaria	Sweden, Karolinska Institutet; United States, Management Sciences for Health; United States, Harvard University	None
4108	Delaney 2017	Improving adherence to essential birth practices using the WHO safe childbirth checklist with peer coaching: experience from 60 public health facilities in Uttar Pradesh, India	Delaney et al., (2017)	Global Health: Science and Practice	India		Medical (e.g., primary care, hospital)		Cultural, historical, and gender issues		Gender	FALSE	United States, Bill & Melinda Gates Foundation	England, London School of Hygiene & Tropical Medicine; United States, BetterBirth team in Boston; Unspecified, World Health Organization; United States, Ariadne Labs; United States, Harvard University; United States, Brigham and Woman's Hospital; United States, Northwestern University; United States, Population Services International	None
4109	Stanback 2007	Improving adherence to family planning guidelines in Kenya: an experiment	Stanback et al., (2007)	International Journal for Quality in Health Care	Kenya		Medical (e.g., primary care, hospital)		Cultural, historical, and gender issues		Gender	FALSE	United States, United States Agency for International Development; United States, Population Council	United States, Family Health International; United States, Social & Scientific Systems; United States, John Hopkins University; United States, University of North Carolina	None
4110	Kayongo 2006	Improving availability of EmOC services in Rwanda—CARE's experiences and lessons learned at Kabgayi Referral Hospital	Kayongo et al., (2006)	International Journal of Gynecology and Obstetrics	Rwanda		Medical (e.g., primary care, hospital)		Cultural, historical, and gender issues		Gender	FALSE	United States, Columbia University	United States, CARE	None
4112	Kassa 2020	Improving inpatient provider-initiated HIV testing and counseling in Sierra Leone	Kassa et al., (2020)	PLoS ONE	Sierra Leone		Medical (e.g., primary care, hospital)		Cultural, historical, and gender issues		HIV+	FALSE	United States, Columbia University; United States, U.S. President's Emergency Plan for AIDS Relief (PEPFAR), through CDC cooperative agreement	United States, Columbia University	None
4113	Jaribu 2016	Improving institutional childbirth services in rural Southern Tanzania: a qualitative study of healthcare workers’ perspective	Jaribu et al., (2016)	BMJ Open	Tanzania		Medical (e.g., primary care, hospital)		Multiple	Empowerment, voice, and choice; Cultural, historical, and gender issues	Gender	FALSE	United States, the Bill and Melinda Gates Foundation through the Saving Newborn Lives Program of Save the Children, the Laerdal Foundation and UNICEF.	Switzerland, Swiss Tropical and Public Health Institute; Switzerland, Basel University; england, London School of Hygiene and Tropical Medicine	None
4114	Prasad 2022	Improving maternal and reproductive health in Kigoma, Tanzania: a 13-year initiative	Prasad et al., 2022	Global Health: Science and Practice	Tanzania		Multiple Types	Medical (e.g., primary care, hospital); Government (e.g., ministry)	Cultural, historical, and gender issues		Gender	FALSE	United States, Bloomberg Philanthropies; Switzerland, Fondation H&B Agerup	United States, Vital Strategies; United States, U.S. Centers for Disease Control and Prevention; United States, Bloomberg Philanthropies	None
4115	Kim 2013	Improving performance of Zambia Defence Force antiretroviral therapy providers: evaluation of a standards-based approach	Kim et al., (2013)	Global Health: Science and Practice	Zambia		Medical (e.g., primary care, hospital)		Cultural, historical, and gender issues		HIV+	FALSE	United States, U.S. Department of Defense (DOD)	United States, Jhpiego	None
4116	Spector 2012	Improving quality of care for maternal and newborn health: prospective pilot study of the WHO safe childbirth checklist program	Spector et al., (2012)	PlosOne	India		Medical (e.g., primary care, hospital)		Cultural, historical, and gender issues		Gender	FALSE	Unspecified, world Health Organization (WHO); Unspecified, Children’s Investment Fund Foundation (CIFF)	United States, Harvard University; England, London School of Hygiene and Tropical Medicine; United States, Brigham and Women’s Hospital; Unspecified, World Health Organization; England, Barnet and Chase Farm Hospitals NHS Trust	None
4117	Suh 2007	Improving quality of reproductive health care in Senegal through formative supervision: results from four districts	Suh et al., (2007)	Human Resources for Health	Senegal		Medical (e.g., primary care, hospital)		Cultural, historical, and gender issues		Gender	FALSE	United States, US Agency for International Development	Unspecified, United Nations Population Fund; Unspecified, United Nations Fuund for Children; Unspecified, World Health Organization; United States, United States Agency for International Development; United States, Management Sciences for Health Cambridge, MA; United States, University of Michigan	None
4118	Doherty 2009	Improving the coverage of the PMTCT programme through a participatory quality improvement intervention in South Africa	Doherty et al., (2009)	BMC Public Health	South Africa		Medical (e.g., primary care, hospital)		Cultural, historical, and gender issues		Gender ; HIV+	FALSE	Unspecified, Centers for Disease Control and Prevention	None	None
4119	Bradley 2017	Improving the knowledge of labour and delivery nurses in India: a randomized controlled trial of mentoring and case sheets in primary care centres	Bradley et al., (2017)	BMC Health Services Research	India		Medical (e.g., primary care, hospital)		Cultural, historical, and gender issues		Gender	FALSE	United States, Bill & Melinda Gates Foundation	Canada, University of Manitoba; United States, IntraHealth	None
4120	Mudhune 2020	Improving the quality of childbirth services in Zambia through introduction of the Safe Childbirth Checklist and systems-focused mentorship	Mudhune et al, (2020)	Plos One	Zambia		Medical (e.g., primary care, hospital)		Cultural, historical, and gender issues		Gender	FALSE	United Kingdom, Department for International Development (DFID); Sweden, Swedish Agency for International Development (SIDA)	United States, Clinton Health Access Initiative	None
4121	Rabkin 2020	Improving utilization of HIV viral load test results using a quality improvement collaborative in Western Kenya	Rabkin et al., 2020	Journal of the Association of Nurses in AIDS Care	Kenya		Medical (e.g., primary care, hospital)		Cultural, historical, and gender issues		HIV+	FALSE	United States, President’s Emergency Plan for AIDS Relief (PEPFAR) through the US Health Resources and Services Administration (HRSA)	United States, Columbia University; United States, US Department of Health and Human Services	None
4122	Maharaj 2005	Integration of sexual and reproductive health services in KwaZulu-Natal, South Africa	Maharaj & Cleland (2005)	Health Policy and Planning	South Africa		Medical (e.g., primary care, hospital)		Cultural, historical, and gender issues		Gender ; HIV+	FALSE	None	England, London School of Hygiene and Tropical Medicine	None
4123	Tenthani 2012	Involving expert patients in antiretroviral treatment provision in a tertiary referral hospital HIV clinic in Malawi	Tenthani et al., (2012)	BMC Health Services Research	Malawi		Medical (e.g., primary care, hospital)		Multiple	Peer support; Cultural, historical, and gender issues	HIV+	FALSE	South Africa, Paediatric AIDS Treatment for Africa	Canada, University of Toronto; Canada, Sunnybrook Health Services Center; Australia, University of Sydney; England, University College London	None
4124	Senanayake 2017	Is the policy of allowing a female labor companion feasible in developing countries? Results from a cross sectional study among Sri Lankan practitioners	Senanayake et al., (2017)	BMC Pregnancy and Childbirth	Sri Lanka		Medical (e.g., primary care, hospital)		Multiple	Safety; Cultural, historical, and gender issues	Gender	FALSE	None	India, Global Institute of Health	None
4126	Awoonor-Williams 2013	Lessons learned from scaling up a community-based health program in the Upper East Region of northern Ghana	Awoonor-Williams et al., (2013)	Global Health: Science and Practice	Ghana		Medical (e.g., primary care, hospital)		Multiple	Collaboration and mutuality; Cultural, historical, and gender issues	Gender	FALSE	United States, Population Council by USAID; United States, Rockefeller Foundation; Finland, Finnish International Development Agency	United States, Columbia University	None
4127	Kayongo 2006	Making EmOC a reality—CARE's experiences in areas of high maternal mortality in Africa	Kayongo et al., (2006)	International Journal of Gynecology and Obstetrics	Multiple	Tanzania, Rwanda and Ethiopia	Medical (e.g., primary care, hospital)		Cultural, historical, and gender issues		Gender	FALSE	United States, Bill and Melinda Gates Foundation through Columbia University	United States, CARE	None
4134	Washington 2016	Nurse mentor training program to improve quality of maternal and newborn care at primary health centres: process evaluation	Washington et al., (2016)	Open Journal of Nursing	India		Medical (e.g., primary care, hospital)		Cultural, historical, and gender issues		Gender	FALSE	United States, Bill and Melinda Gates foundation	Canada, University of Manitoba; United States, Intrahealth, Chapel Hill,	None
4135	Fabian 2020	Optimizing treatment cascades for mental healthcare in Mozambique: preliminary effectiveness of the Systems Analysis and Improvement Approach for Mental Health (SAIA-MH)	Fabian et al., (2020)	Health Policy and Planning	Mozambique		Mental health (e.g., therapy service)		Cultural, historical, and gender issues		Mental health	FALSE	United States, National Institute of Mental Health	United States, University of Washington; United States, Health Alliance International	None
4136	Chan 2010	Outcome assessment of decentralization of antiretroviral therapy provision in a rural district of Malawi using an integrated primary care model	Chan et al., (2010)	Tropical Medicine and International Health	Malawi		Medical (e.g., primary care, hospital)		Cultural, historical, and gender issues		HIV+	FALSE	Canada, University of Toronto; United States, University of Washington	United States, Baylor Pediatric AIDS Corp	None
4137	Vo 2012	Patient satisfaction with integrated HIV and antenatal care services in rural Kenya	Vo et al., (2012)	AIDS Care	Kenya		Medical (e.g., primary care, hospital)		Cultural, historical, and gender issues		Gender ; HIV+	FALSE	United States, President's Emergency Plan for Aids Relief (PEPFAR); United States, University of California, San Francisco; United States, The US National Institute of Mental Health (NIMH); United States, National Institute of Health (NIH); United States, Clinical and Translation Science Institute	United States, University of California, Davis; United States, University of California, San Francisco; United States, Indiana University	None
4138	Arem 2011	Peer health workers and AIDS care in Rakai, Uganda: a mixed methods operations research evaluation of a cluster-randomized trial	Arem et al., (2011)	AIDS Patient Care and STDs	Uganda		Medical (e.g., primary care, hospital)		Cultural, historical, and gender issues		HIV+	FALSE	United States, President's Emergency Plan for AIDS Relief (PEPFAR)	United States, Johns Hopkins University; United States, National Institute for Allergy and Infectious Diseases	None
4139	Evans 2018	Peer-assisted learning after onsite, low-dose, high-frequency training and practice on simulators to prevent and treat postpartum hemorrhage and neonatal asphyxia: a pragmatic trial in 12 districts in Uganda	Evans et al., (2018)	PLoS ONE	Uganda		Medical (e.g., primary care, hospital)		Cultural, historical, and gender issues		Gender	FALSE	United States, Department of State	United States, Technical Leadership Office; United States, University of Colorado; United States, Emory University; United States, Johns Hopkins Bloomberg School of Public Health	None
4141	Kapologwe 2011	Perceived barriers and attitudes of health care providers towards Provider-Initiated HIV Testing and Counseling in Mbeya region, southern highland zone of Tanzania	Kapologwe et al., (2011)	Pan African Medical Journal	Tanzania		Medical (e.g., primary care, hospital)		Cultural, historical, and gender issues		HIV+	TRUE	None	None	None
4142	Meuwissen 2006	Perceived quality of reproductive care for girls in a competitive voucher programme. A quasi-experimental intervention study, Managua, Nicaragua	Meuwissen et al, (2006)	International Journal for Quality in Health Car	Nicaragua		Medical (e.g., primary care, hospital)		Cultural, historical, and gender issues		Gender	FALSE	United Kingdom, Department for International Development	England, London School of Hygiene and Tropical Medicine; The Netherlands, Health Council of the Netherlands, The Hague	None
4144	Alhassan 2016	Perspectives of frontline health workers on Ghana's National Health Insurance Scheme before and after community engagement interventions	Alhassan et al., (2016)	BMC Health Services Research	Ghana		Medical (e.g., primary care, hospital)		Multiple	Trustworthiness and transparency; Collaboration and mutuality; Empowerment, voice, and choice		FALSE	Netherlands, Netherlands government	The Netherlands, University of Amsterdam; The Netherlands, PharmAccess Foundation	None
4145	Giessler 2020	Perspectives on implementing a quality improvement collaborative to improve person-centered care for maternal and reproductive health in Kenya	Giessler et al., (2020)	International Journal for Quality in Health Care	Kenya		Medical (e.g., primary care, hospital)		Multiple	Collaboration and mutuality; Empowerment, voice, and choice; Cultural, historical, and gender issues	Gender	FALSE	United States, Bill and Melinda Gates Foundation; United States, David and Lucile Packard Foundation	United States, University of San Francisco; United States, University of California	None
4147	Björkman 2009	Power to the people: evidence from a randomized field experiment on community-based monitoring in Uganda	Björkman & Svensson (2009)	The Quarterly Journal of Economics	Uganda		Medical (e.g., primary care, hospital)		Multiple	Trustworthiness and transparency; Empowerment, voice, and choice		FALSE	Netherlands,, Bank-Netherlands Partnership Program; Unspecified, the World Bank Research Committee; Unspecified, World Bank Africa Region division; Sweden, Swedish International Development Agency	Unspecified, the World Bank; Sweden, Stockholm University; Italy, Bocconi University; United States, Center for Economic and Policy Research; Sweden, Stockholm University; Norway, Norwegian School of Economics	None
4148	Glaser 2020	Preventing kidney injury among sugarcane workers: promising evidence from enhanced workplace interventions	Glaser et al., (2020)	Occupational and Environmental Medicine	Nicaragua		Other	Workplace- sugar mill	Safety			FALSE	None	United States, La Isla Network; United States, University of Massachusetts Lowell; England, London School of Hygiene and Tropical Medicine; England, University of Birmingham; Sweden, University of Gothenburg Sahlgrenska Academy; Sweden, Karolinska Institutet; Sweden, Sahlgrenska University Hospital; Sweden, Lunds Universitet; Costa Rica, Instituto Tecnologico de Costa Rica; El Salvadro, Universid…	None
4149	Bailey 2010	Promoting accountability in obstetric care: use of criteria-based audit in Viet Nam	Bailey et al.,(2010)	Global Public Health	Viet Nam		Medical (e.g., primary care, hospital)		Cultural, historical, and gender issues		Gender	FALSE	None	United States, Save the Children US/Ha Noi; United States, Columbia University; United States, Family Health International; Viet Nam, Save the Children US/Viet Nam	None
4151	McLean 2015	Task sharing in rural Haiti: qualitative assessment of a brief, structured training with and without apprenticeship supervision for community health workers	McLean et al, (2015)	HHS Public Access	Haiti		Mental health (e.g., therapy service)		Multiple	Collaboration and mutuality; Cultural, historical, and gender issues	Mental health	FALSE	United States, Emory University; United States, National Science Foundation Graduate Research Fellowship; United States, Dissertation Development Research Improvement Grant; United States, National Institute of Mental Health (NIMH)	United States, Yale University; United States, Emory University; United States, Arizona State University; United States, University of Washington; United States, Duke University School of Medicine; United States, Partners in Health	None
4152	Dhlamini 2012	Qualitative interviews with mentor mothers living with HIV: potential impacts of role and coping strategies	Dhlamini et al., (2012)	Journal of the International AIDS Society	South Africa		Medical (e.g., primary care, hospital)		Cultural, historical, and gender issues		Gender ; HIV+	FALSE	None	United States, University of California	None
4153	McCarthy 2017	Quality improvement intervention to increase adherence to ART prescription policy at HIV treatment clinics in Lusaka, Zambia: A cluster randomized trial	McCarthy et al, (2017)	Plos One	Zambia		Medical (e.g., primary care, hospital)		Multiple	Collaboration and mutuality; Cultural, historical, and gender issues	HIV+	FALSE	United Kingdom, UKAid/DFID of the UK Government to the Clinton Health Access Initiative	United States, Clinton Health Access Initiative	None
4154	Dumont 2013	Quality of care, risk management, and technology in obstetrics to reduce hospital-based maternal mortality in Senegal and Mali (QUARITE): a cluster-randomised trial	Dumont et al., (2013)	Lancet	Multiple	Senegal, Mali	Medical (e.g., primary care, hospital)		Cultural, historical, and gender issues		Gender	FALSE	Canada, Canadian Institutes of Health Research	France, Université Paris; Canada, University of Montreal; Canada, McGill University	None
4155	Pearson 2007	Randomized control trial of peer-delivered, modified directly observed therapy for HAART in Mozambique	Pearson et al., 2007	Journal of Acquired Immune Deficiency Syndrome	Mozambique		Medical (e.g., primary care, hospital)		Cultural, historical, and gender issues		HIV+	FALSE	Unspecified, Stroum Endowed Minority Dissertation Fellowship funding; United States, National Institute of Health; United States, PEPFAR	United States, University of Washington	None
4156	Serbanescu 2017	Rapid reduction of maternal mortality in Uganda and Zambia through the saving mothers, giving life initiative: results of year 1 evaluation	Serbanescu et al., (2017)	BMC Pregnancy and Childbirth	Multiple	Uganda and Zambia	Medical (e.g., primary care, hospital)		Cultural, historical, and gender issues		Gender	FALSE	United States, Center for Disease Control and Prevention; United States, United States Agency for International Development	United States, Boston University; United States, Center for Disease Control and Prevention; United States, United States Agency for International Development	None
4157	Dougherty 2019	Reaching the first 90: improving inpatient pediatric provider-initiated HIV testing and counseling using a quality improvement collaborative strategy in Tanzania	Dougherty et al., (2019)	Journal of the Association of Nurses in AIDS Care	Tanzania		Medical (e.g., primary care, hospital)		Cultural, historical, and gender issues		HIV+	FALSE	United States, Centers for Disease Control and Prevention	United States, Columbia University; United States, U.S. Centers for Disease Control and Prevention	None
4158	Jamisse 2004	Reducing maternal mortality in Mozambique: challenges, failures, successes and lessons learned	Jamisse et al., (2004)	International Journal of Gynecology and Obstetrics	Mozambique		Medical (e.g., primary care, hospital)		Cultural, historical, and gender issues		Gender	FALSE	Unspecified, FIGO; Unspecified, UNFPA; United States, Columbia University, Brazil, Brazilian Federation of Obstetrical and Gynecological Societies(FEBRASGO); Unspecified, Cemicamp of Campinas; Italy, Italian Society of Gynecology and Obstetrics (SIGO)	Unspecified, FIGO, Unspecified, UNFPA; United States, Columbia University; Brazil, Brazilian Federation of Obstetrical and Gynecological Societies(FEBRASGO); Unspecified, Cemicamp of Campinas; Italy, Italian Society of Gynecology and Obstetrics (SIGO); Brazil, Universidade Estadual de Campinas; Unspecified, The World Health Organisation (WHO); Unspecified, UNICEF; United States, USAID	None
4160	Rawlins 2013	Reproductive health services in Malawi: an evaluation of a quality improvement intervention	Rawlins et al., 2013	Midwifery	Malawi		Medical (e.g., primary care, hospital)		Cultural, historical, and gender issues		Gender	FALSE	United States, Jhpiego: An Affiliate of Johns Hopkins University and USAID.	United States, Johns Hopkins University; United States, United States Agency for International Development (USAID); United States, Western Institutional Review Board (WIRB)	None
4162	Duvall 2014	Scaling up delivery of contraceptive implants in sub-Saharan Africa: operational experiences of Marie Stopes International	Duvall et al., (2014)	Global Health: Science and Practice	Multiple	15 sub-Saharan African countries: Burkina Faso, Ethiopia, Ghana, Kenya, Madagascar, Malawi, Mali, Nigeria, Senegal, Sierra Leone, South Sudan, Tanzania, Uganda, Zambia, Zimbabwe	Medical (e.g., primary care, hospital)		Cultural, historical, and gender issues		Gender	FALSE	None	United States, Marie Stopes International; United States, Global Health Consultants; United Kingdom, Marie Stopes International	None
4163	Sherr 2019	Scaling-up the Systems Analysis and Improvement Approach for prevention of mother-to-child HIV transmission in Mozambique (SAIA-SCALE): a stepped-wedge cluster randomized trial	Sherr et al., (2019)	Implementation Science	Mozambique		Medical (e.g., primary care, hospital)		Cultural, historical, and gender issues		HIV+	FALSE	United States, National Institutes of Health	United States, University of Washington; United States, HealthAlliance International (HAI); United States, Fred Hutchinson Cancer Research Center	None
4165	Lodenstein 2017	Social accountability in primary health care in West and Central Africa: exploring the role of health facility committees	Lodenstein et al., (2017)	MC Health Services Research	Multiple	Benin, Guinea, and the Democratic Republic of Congo	Medical (e.g., primary care, hospital)		Multiple	Collaboration and mutuality; Empowerment, voice, and choice		FALSE	Unspecified, the French Muskoka Initiative Partnership Programme; Netherlands, Royal Tropical Institute (KIT)	The Netherlands, VU University; The Netherlands, KIT Gender; The Netherlands, KIT Health	None
4167	Kayongo 2006	Strengthening emergency obstetric care in Ayacucho, Peru	Kayongo et al., (2006)	International Journal of Gynecology and Obstetrics	Peru		Medical (e.g., primary care, hospital)		Cultural, historical, and gender issues		Gender	FALSE	United States, Bill and Melinda Gates Foundation; United States, Columbia University	United States, CARE; United States, Family Health International	None
4170	Wagner 2022	Systems Analysis and Improvement Approach to optimize the pediatric and adolescent HIV Cascade (SAIA-PEDS): a pilot study	Wagner et al., (2022)	Implementation Science Communications	Kenya		Medical (e.g., primary care, hospital)		Cultural, historical, and gender issues		HIV+	FALSE	United States, National Institutes of Health (NIH) National Institute of Allergy and Infectious Disease (NIAID) award R34AI129900; Unitedd States, National Institute of Child Health and Development; United States, Fogarty International Center; United States, UW Global Center for Integrated Health of Women, Adolescents and Children (Global WACh); United States, University of Washington	United States, United States Agency for International Development	None
4171	Gupta 2021	Systems E-approach for women at risk (SEWA)â€”A digital health solution for detection of high-risk pregnancies	Gupta et all., (2021)	Journal of Family Medicine and Primary Care	India		Medical (e.g., primary care, hospital)		Cultural, historical, and gender issues		Gender	FALSE	United States, United States Agency for International Development	United States, United States Agency for International Development	None
4173	McCollum 2010	Task shifting routine inpatient pediatric HIV testing improves program outcomes in urban Malawi: a retrospective observational study	McCollum et al, (2010)	Plos One	Malawi		Medical (e.g., primary care, hospital)		Cultural, historical, and gender issues		Gender ; HIV+	FALSE	United States, Baylor International Pediatric AIDS Initiative (BIPAI); United States, the Abbott Fund	United States, Baylor College	None
4175	Sanjana 2009	Task-shifting HIV counselling and testing services in Zambia: the role of lay counsellors	Sanjana et al., 2009	Human Resources for Health	Zambia		Medical (e.g., primary care, hospital)		Cultural, historical, and gender issues		HIV+	FALSE	United States, United States Agency for International Development (USAID) through President's Emergency Plan for AIDS Relief (PEPFAR)	United States, Columbia University	None
4176	Selke 2010	Task-shifting of antiretroviral delivery from health care workers to persons living with HIV/AIDS: clinical outcomes of a community-based program in Kenya	Selke et al., (2010)	Clinical Science	Kenya		Medical (e.g., primary care, hospital)		Multiple	Peer support; Cultural, historical, and gender issues	HIV+	FALSE	United States, Doris Duke Charitable Foundation; United States, United States Agency for International Development as part of President’s Emergency Plan for AIDS Relief (PEPFAR)	United States, Indiana University School of Medicine; United States, Mount Sinai Medical Center; United States, Regenstrief Institute	None
4178	Abuya 2015	The effect of a multi-component intervention on disrespect and abuse during childbirth in Kenya	Abuya et al., (2015)	BMC Pregnancy and Childbirth	Kenya		Medical (e.g., primary care, hospital)		Multiple	Safety; Cultural, historical, and gender issues	Gender	FALSE	None	United States, University of California San Diego; United States, Population Council; England, Brunel University London; Zambia, Population Council	None
4180	Emond 2002	The effectiveness of community-based interventions to improve maternal and infant health in the Northeast of Brazil	Emond et al., (2002)	Revista Panamericana de Salud PÃºblica/Pan American Journal of Public Health (RPSP/PAJPH)	Brazil		Medical (e.g., primary care, hospital)		Cultural, historical, and gender issues		Gender ; Unserserved/low SES	FALSE	United Kingdom, United Kingdom Government (unspecified)	None	United Kingdom, British Council; United Kingdom, British Partnership Fund; Unknown, CAPES; England, University of Bristol
4183	Naidoo 2017	The impact of a modified World Health Organization surgical safety checklist on maternal outcomes in a South African setting: A stratified cluster-randomised controlled trial	Naidoo et al, (2017)	SAMJ Research	South Africa		Medical (e.g., primary care, hospital)		Multiple	Safety; Cultural, historical, and gender issues	Gender	FALSE	United States, UKZN Medical Education Partnership Initiative (MEPI), MEPI is an NIH/PEPFAR-funded grant; Canada, The Discovery Foundation	None	None
4184	Henry 2018	The impact of a multi-level maternal health programme on facility delivery and capacity for emergency obstetric care in Zambia	Henry et al., (2018)	Global Public Health	Zambia		Medical (e.g., primary care, hospital)		Cultural, historical, and gender issues		Gender	FALSE	United States, Bill & Melinda Gates Foundation	United States, Boston University; United States, Ariadne Labs; United States, Brigham & Women's Hospital; United States, Harvard Medical School	None
4185	Madede 2017	The impact of a supportive supervision intervention on health workers in Niassa, Mozambique: a cluster-controlled trial	Madede et al., (2017)	Human Resources for Health	Mozambique		Medical (e.g., primary care, hospital)		Collaboration and mutuality			FALSE	Unspecified, EU Commission; Ireland, Irish Aid	Ireland, University College Dublin; Ireland, Trinity College Dublin; England, City University London	None
4188	Sam-Agudu 2017	The impact of structured mentor mother programs on 6-month postpartum retention and viral suppression among HIV-positive women in rural Nigeria: a prospective paired cohort study	Sam-Agudu et al., (2017)	Journal of Acquired Immune Deficiency Syndromes	Nigeria		Medical (e.g., primary care, hospital)		Cultural, historical, and gender issues		HIV+	FALSE	Canada, W orld Health Organization through Global Affairs Canada	United States, University of Maryland; Unspecified, World Health Organisation (WHO); Canada, Global Affairs	None
4190	Debpuur 2002	The impact of the Navrongo Project on contraceptive knowledge and use, reproductive preferences, and fertility	Debpuur et al., (2002)	Studies in Family Planning	Ghana		Medical (e.g., primary care, hospital)		Cultural, historical, and gender issues		Gender	FALSE	United States, Rockefeller Foundation; United States, United States Agency for International Development (USAID); United States, Population Council USAID Cooperative Agreement	United States, Population Council; Kenya, Population and Health Research Centre	None
4191	Kasenga 2009	The implications of policy changes on the uptake of a PMTCT programme in rural Malawi: first three years of experience	Kasenga et al., (2009)	Global Health Action	Malawi		Medical (e.g., primary care, hospital)		Cultural, historical, and gender issues		Gender ; HIV+	FALSE	Sweden, Swedish Institute	Sweden, Umeå universitet	Sweden, Umeå universitet; Sweden, FAS, the Swedish Council for Working Life and Social Research
4193	Mathews 2009	The quality of HIV testing services for adolescents in Cape Town, South Africa: do adolescent-friendly services make a difference?	Mathews et al., (2009)	Journal of Adolescent Health	South Africa		Medical (e.g., primary care, hospital)		Cultural, historical, and gender issues		HIV+	FALSE	None	United States, New York University; United States, Horizon's Program; United States, International Center for Research on Women; Norway, Research Centre for Health Promotion	None
4194	Kim 2012	The Tingathe programme: a pilot intervention using community health workers to create a continuum of care in the prevention of mother to child transmission of HIV (PMTCT) cascade of services in Malawi	Kim et al., (2012)	Journal of the International AIDS Society	Malawi		Medical (e.g., primary care, hospital)		Cultural, historical, and gender issues		Gender ; HIV+	FALSE	United States, Clinton HIV-AIDS Initiative (CHAI); United States, Texas Children's Hospital; Unspecified, Bristol-Myers Squibb Foundation; Unspecified, Abbott Fund	United States, Baylor College of Medicine; United States, University of North Carolina School of Medicine Chapel Hill	None
4196	Nyamtema 2011	Using audit to enhance quality of maternity care in resource limited countries: lessons learnt from rural Tanzania	Nyamtema et al, (2011)	BMC Pregnancy & Childbirth	Tanzania		Medical (e.g., primary care, hospital)		Multiple	Safety; Cultural, historical, and gender issues	Gender	FALSE	None	The Netherlands, VU Medical Centre; The Netherlands, Leiden University Medical Centre	None
4197	Shukla 2018	Using community-based evidence for decentralized health planning: insights from Maharashtra, India	Shukla et al., (2018)	Health Policy and Planning	India		Medical (e.g., primary care, hospital)		Multiple	Trustworthiness and transparency; Collaboration and mutuality; Empowerment, voice, and choice		FALSE	Unspecified, the Alliance for Health Policy and Systems Research (AHPSR), with technical support from the World Health Organization (WHO)	None	None
4202	Domingues 2022	Women's preference for a vaginal birth in Brazilian private hospitals: effects of a quality improvement project	Domingues et al., (2023)	Reproductive Health	Brazil		Medical (e.g., primary care, hospital)		Multiple	Empowerment, voice, and choice; Cultural, historical, and gender issues	Gender	FALSE	United States, Bill & Melinda Gates Foundation	None	None
4204	Naikoba 2017	Improved HIV and TB knowledge and competence among mid-level providers in a cluster-randomized trial of one-on-one mentorship for task shifting	Naikoba et al., (2017)	Journal of Acquired Immune Deficiency Syndromes	Uganda		Medical (e.g., primary care, hospital)		Cultural, historical, and gender issues		HIV+	FALSE	United States, U.S. President's Emergency Plan for AIDS Relief through the Centre for Disease Control	United States, Centers for Disease Control and Prevention; Switzerland, World Health Organisation (WHO)	None
4205	Alwano 2019	Increasing knowledge of HIV status in a country with high HIV testing coverage: Results from the Botswana Combination Prevention Project	Alwano et al., (2019)	PLoS ONE	Botswana		Medical (e.g., primary care, hospital)		Cultural, historical, and gender issues		HIV+	FALSE	United States, U.S. President's Emergency Plan for AIDS Relief through the Centre for Disease Control	United States, Centers for Disease Control and Prevention; United States, Northrop Grumman; United States, Harvard University; United States, Brigham and Women's Hospital	None
4207	Mwango 2020	Index and targeted communitybased testing to optimize HIV case finding and ART linkage among men in Zambia	Mwango et al., (2020)	Journal of the International AIDS Society	Zambia		Medical (e.g., primary care, hospital)		Cultural, historical, and gender issues		HIV+	FALSE	United States, U.S. President's Emergency Plan for AIDS Relief through the Centre for Disease Control	United States, University of Maryland; United States, University of North Carolina	None
4208	Oladele 2018	Bridging the HIV treatment gap in Nigeria: examining community antiretroviral treatment models	Oladele et al., (2018)	Journal of the International AIDS Society	Nigeria		Medical (e.g., primary care, hospital)		Cultural, historical, and gender issues		HIV+	FALSE	United States, U.S. President's Emergency Plan for AIDS Relief	Ghana, University of Ghana; Belgium, Institute of Tropical Medicine (ITM)	None
4209	Ibiloye 2018	Characteristics and early clinical outcomes of key populations attending comprehensive community-based HIV care: Experiences from Nasarawa State, Nigeria	Ibiloye et al., (2018)	PLoS ONE	Nigeria		Medical (e.g., primary care, hospital)		Cultural, historical, and gender issues		HIV+	FALSE	United States, United States Agency for International Development through Society for Family Health in Nigeria	Belgium, Institute of Tropical Medicine; Belgium, Research Foundation Flanders	None

## Sheet: Other Countries- Coded
Covidence	StudyID	OtherCountry	FundCountry1	FundOrg 1	FundCountry2	FundOrg2	FundCountry3	FundOrg3	FundCountry4	FundOrg4	FundCountry5	FundOrg5	FundCountry6	FundO6	FundCountry7	FundOrg7	FundCountry8	FundOrg8	CollaborateCountry1	CollaborateOrg1	CollaborateCountry2	CollaborateOrg2	CollaborateCountry3	CollaborateOrg3	CollaborateCountry4	CollaborateOrg4	CollaborateCountry5	CollaborateOrg5	CollaborateCountry6	CollaborateOrg6	CollaborateCountry7	CollaborateOrg7	CollaborateCountry8	CollaborateOrg8	CollaborateCountry9	CollaborateOrg9	CollaborateCountry10	CollaborateOrg10	CollaborateCountry11	CollaborateOrg11	CollaborateCountry12	CollaborateOrg12	CollaborateCountry13	CollaborateOrg13	CollaborateCountry14	CollaborateOrg14	SupportUnspecified_Country1	SupportUnspecified_Org1	SupportUnspecified_Country2
44	Hall 2023		Australia	8															Australia	1	Australia	1	Australia	1	Australia	1	Indonesia	1	Australia	1
80	Hill 2023		United States	4															United Kingdom	1	United Kingdom	1	United States	7
114	Singh 2023		Unspecified	4
133	Sarwal 2023	9
145	Hofmeyr 2023		Canada	3															South Africa	1	United Kingdom	1
163	Ersdal 2023		Unspecified	5															Norway	7	Norway	1	Norway	2	Norway	8
172	Rodrigues 2023		United States	4
200	Bisnauth 2022		United States	3
208	Das 2022																		United Kingdom	7	The Netherlands	2	France	7	The Philippines	1
226	Onyango 2022		United States	4	United States	3													United States	1	The Netherlands	7	United States	1
227	Kumar 2022																		Netherlands	2	Switzerland	2	Belgium	2	Spain	2	United States	2
234	Sarkar 2023	9
257	Sarkar 2022	9
275	Boustani 2022																		Italy	3
293	Rasheed 2022	9
294	Carvalho 2022		United Kingdom	3	United Kingdom	1	United States	4	United States	3	Unspecified	5	Unspecified	5	Finland	3	Norway	3	United States	1	United Kingdom	1
436	Dayekh 2022	9
438	Silverstein 2022																		United States	1	United States	1
459	Bogren 2021																		Sweden	1	Sweden	8
464	Wurdeman 2022		United States	2	Unspecified	4													United States	1	United States	7	United States	2	Kenya	6	United States	7
474	Dougherty 2021		United States	3															United States	1	United States	3	United States	3	Tanzania	8
484	Inzunza 2023																		Sweden	1	Sweden	3
487	Pacheco-Zenteno 2021		United States	2	Sweden	1	Sweden	3											Sweden	1	Sweden	7	United States	2	United Kingdom	1	Costa Rica	1	Germany	6
502	Mukinda 2021		Belgium	3															Belgium	10
508	ERANet-LACCODEProjectGrp 2021		Unspecified	5															Germany	1	Germany	7	United Kingdom	1	United Kingdom	1	Norway	8	Norway	1	Poland	2	Uruguay	7	Brazil	1
518	Bitewulign 2021																		United States	7	United States	4	United States	7
521	Mengistu 2021		United States	4	United States	4													Nigeria	2	United States	1	United States	7
527	Adam 2021	9
555	Ludwick 2021		Australia	1	Canada	3													Australia	1
560	Boyd 2021																		United States	3																											United States	3
607	Sitienei 2021		United States	4	Unspecified	2	Germany	11	United Kingdom	4	United Kingdom	3	United Kingdom	3	United Kingdom	8			South Africa	1	Australia	1
666	Diaz-Rios 2021																		Canada	1
692	Gilson 2020		United Kingdom	1
708	Orengo-Aguayo 2020		United States	3	United States	3													United States	1	United States	1	United States	1
722	Vargas 2020		Unspecified	5															Spain	2	Spain	8	Belgium	10
740	Giannitrapani 2021		United States	4															United States	7	United States	1	United States	1	United States	1	United States	1	United States	7	United States	1	Australia	7	Australia	1
764	Scoular 2020																		United States	1
768	Laterra 2020		United States	3															United States	2	United States	3	United States	2	United States	8
796	Wilcox 2020		Canada	3															Canada	1	Unspecified	5
808	Gullo 2020		United States	4															United States	2	United States	1	United States	6
859	Goyet 2020		Germany	6															France	8	Germany	6
931	Renggli 2019		Switzerland	2															Switzerland	10	Switzerland	1	Switzerland	8
944	Liu 2020	9
961	Woldesenbet 2019		United States	3															United States	3
967	Kumar 2019	9
970	McBride 2019		United States	3	United States	3													United States	1
980	Petersen 2019		Unspecified	5	United Kingdom	3													United Kingdom	1	United Kingdom	1	Netherlands	1	Netherlands	2	United States	1	Germany	6	Spain	1	Switzerland	5
989	Anaba 2019		Canada	5															United States	1
1022	Larson 2019		United States	3															United States	1
1033	SavingMothersGivingLifeWor 2019		United States	3	United States	3	United States	3	United States	6	United States	2
1119	Colom 2018																		United States	7	United States	2
1164	Pallangyo 2018		Sweden	1															Sweden	1	Sweden	1	United Kingdom	1
1173	Fils-Aimé 2018		United States	3	United States	3													United States	1	United States	1	United States	2	United States	1	United States	1	United States	1	United States	1	United States	1	United States	6
1202	Rice 2018																		United States	1	United States	6																									United States	2
1246	Izudi 2018	9
1265	AHIPHITPartnershipCollaborative 2017		Unspecified	2	United States	4	United States	3											United States	2	United States	1	United States	1	United States	1
1266	BetterBirthTrialGrp 2017		United States	4															United States	4	United States	8	United States	7	United States	1	Switzerland	5
1276	McGivern 2017		United Kingdom	4															United Kingdom	1	United Kingdom	1
1291	Bellows 2017		United States	3															Zambia	2	United Kingdom	6	United Kingdom	2	United States	5
1308	Wagner 2017		United States	3															United States	1
1322	Landes 2017		United States	3	Canada	1													Canada	1	Canada	7	United Kingdom	1
1340	Teng-Calleja 2017	9
1345	Goicolea 2017		Sweden	3	Unspecified	5													Sweden	1
1387	Bhuiya 2016		United States	3	Canada	3	Sweden	3	United Kingdom	3
1390	Alhassan 2016																		The Netherlands	1
1405	Srofenyoh 2016		United States	11	United States	4	Unspecified	2											United States	7	United States	1	United States	1
1410	Ratcliffe 2016		United States	4	United States	4													United States	1	United States	8	United States	1
1419	Ramaswamy 2016																		United States	1	United States	2	United States	1	United States	1	United States	7	United Kingdom	7
1433	Seshadri 2016	9
1471	Nahimana 2016		United States	4															United States	1	United States	7	United States	1	United States	2
1503	Hirschhorn 2015		United States	4	United States	4													United States	8	United States	1	United States	7	United States	10	Lao People's Democratic Republic	7
1524	Watt 2015		United States	4															United States	2
1533	An 2015																		United States	1
1567	Bazant 2014		United States	3															United States	2
1572	Cofie 2014		United States	4																																											United States	1
1586	Hofman 2014		United Kingdom	3	Norway	3													United Kingdom	2
1607	Bhardwaj 2014	9
1637	Sibley 2014		United States	4															United States	1	United States	6
1659	Mate 2013		United Kingdom	3															United States	1	United States	2	United States	1
1725	Magar 2012																		United States	5	United States	2
1753	Garcia 2011		United States	1	United States	3													United States	1	United States	1	United States	1	United States	6
1852	Gulzar 2008																		Japan	1
1890	Santos 2006																		United States	2
1892	Dumont 2006		France	3															Canada	1	Switzerland	5	France	3
1900	Bradley 2005																		United States	2
1941	Izudi 2023																		Uganda	1	Uganda	1
1952	Abedi 2023	9
2042	Renner 2023																		Germany	8	Unspecified	6	Unspecified	10
2078	Satija 2022		United States	2															United State	3	United States	1	United States	1	United States	1	Australia	1
2122	Beima-Sofie 2022		United States	3	United States	3	United States	3	United States	1									United States	1	United States	1
2171	Bond 2022		United States	4	United States	3													Germany	3	United States	1	United States	1
2173	Boyd 2022		United States	3															United States	3
2237	Agrawal 2021	9
2268	Kane 2021		United States	4															Australia	1	Australia	1
2352	Algunmeeyn 2020	9
2409	Borem 2020																		United States	2	United States	1	United States	1	Switzerland	5
2429	Limato 2019		Unspecified	5															United Kingdom	1	United Kingdom	1	Netherlands	1	United States	1	Unspecified	8
2539	Bacha 2018																		United States	1
2578	Chopra 2018		United States	3															United States	3
2604	Kabongo 2017		United States	4															United States	1	United States	7	United States	1
2672	Jassani 2016	9
2679	Mugore 2016		United States	3															United States	2	United States	2
2683	Phiri 2016		United States	1	United States	3													United States	1	United States	1	France	2	United States	1
2737	Jassani 2015	9
2762	Fischer 2015		United States	4															United States	2	Canada	1
2827	Stover 2014		United States	4															United States	1	United States	6	United States	6
2857	Cadée 2013		Netherlands	2	Netherlands	3													Netherlands	11	Netherlands	1
2931	Ahmed 2009		Unspecified	5
2936	Orobaton 2007		United States	3															Switzerland	8	United States	6
2940	Behdjat 2009																		United Kingdom	1
2952	Mash 2008	9
2984	Girot 2005																		United Kingdom	1	United Kingdom	7	United Kingdom	1
2998	Shimkhada 2008		United States	3															United States	1
3178	Kulkarni 2021																		United States	1
3482	Suarez‐Balcazar 2013																		United States	2	United States	1
3555	Swaans 2009		United States	10															Netherlands	1
3590	Awoonor-Williams 2004																																														United States	3
4004	vandenAkker 2012																		South Africa	1	Belgium	2	Switzerland	2
4005	Horwood 2017		United States	3	Unspecified	5													United States	1	United States	2	United States	1	Switzerland	5
4006	Ahmed 2011		Unspecified	5															Unspecified	5	United States	1
4007	Abuya 2012		Germany	8															Germany	3	United Kingdom	6
4009	Rasschaert 2014		Belgium	2															Belgium	10	Belgium	2
4010	Chary 2018																		United States	7	United States	1	United States	7	United States	1	United States	1
4011	Iyengar 2014		United States	4	Unspecified	5													United States	1	Unspecified	5	Unspecified	5
4012	Srofenyoh 2012		United States	11	United States	4	United States	11	United Kingdom	2									United States	2	United States	1	United States	1	United States	7	United States	7
4013	Baral 2012		United Kingdom	3
4015	Torres 2022		United States	4															United Kingdom	1
4016	Baatiema 2013		United Kingdom	3	United Kingdom	1													United Kingdom	1	United Kingdom	2
4017	Alhassan 2016		Netherlands	3															Netherlands	1	Netherlands	2
4018	Chaote 2021		Switzerland	4	United States	4	United States	4											United States	3	United States	1
4021	Meuwissen 2006		United Kingdom	3															Netherlands	1	Netherlands	3
4022	Singh 2016		United States	4	United States	1													United States	1	United States	2
4024	Gomes 2022		United States	4
4027	McCarraher 2011		United States	3
4028	Cavallin 2020		Italy	2															Italy	2	Italy	8	Italy	1
4029	Kujawski 2017		Denmark	3	Denmark	3	United States	3											United States	1	United States	1
4031	Ramiro 2001		Unspecified	5															Albania	5
4034	Obare 2013		Germany	8	United States	4													United States	2	United Kingdom	6
4037	Gholipour 2016	9
4039	Rasheed 2021																		Norway	1
4041	Ghosh 2019		United States	4															United States	1	United States	1	United Kingdom	1
4042	Schneider 2020		Belgium	3
4044	Meuwissen 2006		United Kingdom	3															The Netherlands	10	United Kingdom	1	Netherlands	1	Netherlands	3
4045	Dickson 2007																		United States	6	Unspecified	5
4046	Chaturvedi 2015		Unspecified	5															Sweden	1	United Kingdom	1
4050	Chang 2010																		United States	8	United States	1	United States	3
4052	Basinga 2011		Netherlands	5	Spain	8	United Kingdom	3	India	10	United States	4							United States	1	Unspecified	5	Belgium	3	Netherlands	2	Germany	3	United States	3	Unspecified	2
4053	Jayanna 2016		United States	4															Canada	1	United States	2
4054	Kumar 2016		Unspecified	4															United States	1	United States	2
4055	Ho 2015		United Kingdom	3	Unspecified	2													United States	2	Kenya	2	Pakistan	2
4056	Gullo 2017		United States	4															United States	2	United States	1	United States	6
4057	Gholipour 2018	9
4058	Colbourn 2013		United Kingdom	2															United Kingdom	2	United Kingdom	1	United Kingdom	2	United Kingdom	2	United States	2	United States	7
4059	Waiswa 2017		Unspecified	5															Sweden	1	United States	3	Germany	1	United Kingdom	1	Sweden	1
4060	Zeng 2014		Unspecified	5															United States	1	United States	6	United States	10	United States	6
4061	Dumont 2005																		Canada	1	France	3																									France	3
4065	Edward 2015		United Kingdom	3	United States	1													United States	1	United States	1
4066	Nyamtema 2016		United States	4	Switzerland	4	United States	2											Netherlands	1	Netherlands	1
4067	Ngo 2017																		United States	2	United Kingdom	2	United Kingdom	1
4068	Kruk 2016		United States	6															United States	1	United States	2	South Africa	3	United States	1	United States	3	Norway	3	United States	2	United States	11	United States	2	United States	1	United States	3	United States	6	United States	1
4069	Sarin 2017		United States	3															Uganda	6
4070	Kim 2013		United States	3															United States	2
4071	Gimbel 2016		United States	3	United States	3	United States	4											United States	1	United States	2
4072	Workneh 2013		United States	1															United States	1
4075	Das 2017		United States	4															United States	1	United States	1	Mexico	2	United States	1
4076	Liu 2021		United States	3															United States	1
4080	Liambila 2009		United States	3	United States	3
4082	Wagner 2007		United States	2
4083	Eustache 2017		United States	3															United States	1	United States	1	United States	7	United States	2	United States	7	United States	7	United States	1	United States	1	United States	1
4085	Goodman 2011		United Kingdom	3															United Kingdom	1	United Kingdom	1
4086	Baker 2018		Unspecified	5	Sweden	3	Sweden	1											South Africa	8	Malawi	1	Sweden	1	Sweden	1	United Kingdom	1	United Kingdom	1	Uganda	1	United States	5
4087	Tsondai 2017		United States	4
4088	Singh 2013		United States	4															United States	1	United States	2
4089	Rustagi 2016		United States	3	United States	4	United States	3											United States	1	United States	2
4092	Kosgei 2011		United States	3	France	8	United States	1											United States	1	United States	1	United States	3
4093	KhurramAzmat 2013		Unspecified	2
4094	LaCourse 2015																		United States	1	United States	1	United States	1
4095	Grimsrud 2015		Canada	3	United States	2
4096	Diniz 2014																		United Kingdom	1	United Kingdom	1
4098	Patabendige 2015	9
4099	Bedelu 2007		United States	1
4100	Boydell 2020		United States	3															Switzerland	10	United States	2
4101	Mayhew 2000	9
4102	Rasheed 2021																		Ireland	6	Norway	1
4103	Pallangyo 2017		Sweden	1															Sweden	1
4104	Molyneux 2006		Unspecified	5															United Kingdom	7	United Kingdom	7	Unspecified	5
4106	Youngleson 2010																		United States	2	United States	1	United States	1
4107	Obua 2014		United States	3	Unspecified	8													Sweden	1	United States	2	United States	1
4108	Delaney 2017		United States	4															United Kingdom	1	United States	8	Unspecified	5	United States	8	United States	1	United States	7	United States	1	United States	10
4109	Stanback 2007		United States	3	United States	2													United States	2	United States	6	United States	1	United States	1
4110	Kayongo 2006		United States	1															United States	2
4112	Kassa 2020		United States	1	United States	3													United States	1
4113	Jaribu 2016		United States	4															Switzerland	10	Switzerland	1	United Kingdom	1
4114	Prasad 2022		United States	4	Switzerland	4													United States	2	United States	3	United States	4
4115	Kim 2013		United States	3															United States	2
4116	Spector 2012		Unspecified	5	Unspecified	4													United States	1	United Kingdom	1	United States	7	Unspecified	5	United Kingdom	8
4117	Suh 2007		United States	3															Unspecified	5	Unspecified	5	Unspecified	5	United States	3	United States	2	United States	1
4118	Doherty 2009		Unspecified	3
4119	Bradley 2017		United States	4															Canada	1	United States	2
4120	Mudhune 2020		United Kingdom	3	Sweden	3													United States	2
4121	Rabkin 2020		United States	3															United States	1	United States	3
4122	Maharaj 2005																		United Kingdom	1
4123	Tenthani 2012		South Africa	8															Canada	1	Canada	7	Australia	1	United Kingdom	1
4124	Senanayake 2017																		India	1
4126	Awoonor-Williams 2013		United States	2	United States	4	Finland	3											United States	1
4127	Kayongo 2006		United States	4															United States	2
4134	Washington 2016		United States	4															Canada	1	United States	2
4135	Fabian 2020		United States	3															United States	1	United States	2
4136	Chan 2010		Canada	1	United States	1													United States	8
4137	Vo 2012		United States	3	United States	1	United States	3	United States	3	United States	10							United States	1	United States	1	United States	1
4138	Arem 2011		United States	3															United States	1	United States	3
4139	Evans 2018		United States	3															United States	2	United States	1	United States	1	United States	1
4141	Kapologwe 2011	9
4142	Meuwissen 2006		United Kingdom	3															United Kingdom	1	The Netherlands	3
4144	Alhassan 2016		Netherlands	3															Netherlands	1	Netherlands	2
4145	Giessler 2020		United States	4	United States	4													United States	1	United States	1
4147	Björkman 2009		Netherlands	8	Unspecified	5	Unspecified	5	Sweden	3									Unspecified	5	Sweden	1	Italy	1	United States	10	Sweden	1	Norway	1
4148	Glaser 2020																		United States	2	United States	1	United Kingdom	1	United Kingdom	1	Sweden	1	Sweden	1	Sweden	1	Sweden	1	Costa Rica	1	El Salvador	1
4149	Bailey 2010																		United States	2	United States	1	United States	2	Viet Nam	2
4151	McLean 2015		United States	1	United States	3	United States	3	United States	3									United States	1	United States	1	United States	1	United States	1	United States	1	United States	2
4152	Dhlamini 2012																		United States	1
4153	McCarthy 2017		United Kingdom	3															United States	2
4154	Dumont 2013		Canada	3															France	1	Canada	1	Canada	1
4155	Pearson 2007		Unspecified	8	United States	3	United States	3											United States	1
4156	Serbanescu 2017		United States	3	United States	3													United States	1	United States	3	United States	3
4157	Dougherty 2019		United States	3															United States	1	United States	3
4158	Jamisse 2004		Unspecified	11	Unspecified	5	United States	1	Brazil	11	Unspecified	7	Italy	11					Unspecified	11	Unspecified	5	United States	1	Brazil	11	Unspecified	7	Italy	11	Brazil	1	Unspecified	5	Unspecified	5	United States	3
4160	Rawlins 2013		United States	2															United States	1	United States	3	United States	8
4162	Duvall 2014																		United States	2	United States	6	United Kingdom	2
4163	Sherr 2019		United States	3															United States	1	United States	2	United States	10
4165	Lodenstein 2017		Unspecified	8	The Netherlands	1													The Netherlands	1	The Netherlands	1	The Netherlands	1
4167	Kayongo 2006		United States	4	United States	1													United States	2	United States	2
4170	Wagner 2022		United States	3	United States	3	United States	3	United States	1	United States	1							United States	3
4171	Gupta 2021		United States	3															United States	3
4173	McCollum 2010		United States	8	United States	4													United States	1
4175	Sanjana 2009		United States	3															United States	1
4176	Selke 2010		United States	4	United States	3													United States	1	United States	7	United States	10
4178	Abuya 2015																		United States	1	United States	2	United Kingdom	1	Zambia	2
4180	Emond 2002		United Kingdom	3																																											United Kingdom	2	United Kingdom
4183	Naidoo 2017		United States	3	Canada	4
4184	Henry 2018		United States	4															United States	1	United States	8	United States	7	United States	1
4185	Madede 2017		Unspecified	5	Ireland	2													Ireland	1	Ireland	1	United Kingdom	1
4188	Sam-Agudu 2017		Canada	5															United States	1	Unspecified	5	Canada	3
4190	Debpuur 2002		United States	4	United States	3	United States	2											United States	2	Kenya	10
4191	Kasenga 2009		Sweden	3															Sweden	1																											Sweden	1	Sweden
4193	Mathews 2009																		United States	1	United States	5	United States	2	Norway	1
4194	Kim 2012		United States	2	United States	7	United States	3	Unspecified	4	Unspecified	4							United States	1	United States	1
4196	Nyamtema 2011																		The Netherlands	7	The Netherlands	1
4197	Shukla 2018		Unspecified	5
4202	Domingues 2022		United States	4
4204	Naikoba 2017		United States	3															United States	3	Switzerland	5
4205	Alwano 2019		United States	3															United States	3	United States	6	United States	1	United States	7
4207	Mwango 2020		United States	3															United States	1	United States	1
4208	Oladele 2018		United States	3															Ghana	1	Belgium	10
4209	Ibiloye 2018		United States	3															Belgium	10	Belgium	3
Column Total		23	184	184	67	67	26	26	13	13	8	8	3	3	2	2	1	1	208	208	156	156	94	94	50	50	28	28	18	18	11	11	10	10	7	7	3	3	1	1	1	1	1	1	0	0
Category Total			304	304															588	588
[truncated: 5 more columns]

## Sheet: Organisation Codes
All organisations	Code			Coding Key
2Partners In Health	2		1	Academic Institution
3 "healthcare professionals"	8		2	Nongovernmental organisation/non-profit/not-for-profit/charity
Abbott Fund	4		3	National governmental organisation/department/public body
Abt Associates	6		4	Private foundation- (Rockefeller, Doris, Bill & Melinda Gates, Wellcome Trust)
Africa CUAMM	2		5	Multi-country governmental organisation (e.g., WHO, UN, EU)
Agency for International Development	2		6	Business/corporation
Ariadne Labs at Brigham and Women’s Hospital	8		7	Medical institution (hospital/clinic, including university hospitals)
Arizona State University	1		8	Other
ASCO foundation	4		9	None
Australian College of Midwives	1		10	Research Centre/Institute/think tank
Babson College	1		11	Professional body
Bank-Netherlands Partnership Program	8			If an organisation through another organisation, list first organisation: E.g., PEPFAR through CDC- list PEPFAR
Barnet and Chase Farm Hospitals NHS Trust	8
Basel University	1
Baylor College of Medicine	1
Baylor College of Medicine International Pediatric AIDS Initiative at Texas Children’s Hospital	1
Baylor International Pediatric AIDS Initiative (BIPAI)	8
Baylor Pediatric AIDS Corp	8
Baystate Medical Center	7
Belgian Development Cooperation through the Institute of Tropical Medicine Antwerp	3
Belgian Technical Cooperation	3
Belgium	3
BetterBirth team in Boston	8
Bill & Melinda Gates foundation	4
Bill & Melinda Gates Foundation through Harvard University	4
Bill & Melinda Gates Foundation to the London School of Hygiene & Tropical Medicine	4
Bill and Melinda Gates Foundation through Columbia University	4
Birmingham Children’s Hospital	7
Bloomberg Philanthropies	4
Bloomberg Philanthropies and Foundation H&B Agerup	4
Blue Lantern Foundation	4
Bocconi University	1
Boston Children's Hospital	7
Boston College	1
Boston University	1
Brazilian Federation of Obstetrical and Gynecological Societies(FEBRASGO)	11
Brigham and Women's Hospital	7
Brigham and Women's Hospital & Harvard University	1
Brighton and Sussex Medical School	1
Bristol-Myers Squibb Foundation	4
British Council	2
British Partnership Fund	8
Brown University	1
Brunel University Londo	1
Burrell College of Osteopathic Medicine	1
Cambridge Imperial	1
Canada	3
Canada Fund for Local Initiatives (CFLI)	3
Canadian Institutes of Health Research	3
CAPES	8
CARE USA	2
Carnegie Corporation of New York	4
Carolina Population Center and its NIH Center grant	1
Carolina Population Centre	1
Cemicamp of Campinas	7
Center for AIDS Research (CFAR) at the National Institute of Health	3
Center for AIDS Research at the University of Texas-Houston School of Medicine and Baylor College of Medicine	1
Center for Economic and Policy Research	10
Centre for Operational Research, International Union Against Tuberculosis and Lung Disease	8
Centre Hospitalier de Mayotte	7
Charlotte Keele Health Centre	7
Children's investment fund foundation (CIFF)	4
Cincinnati Children's Hospital	7
City University London	1
Clinical and Translation Science Institute	10
Clinical Research Ethics Committee (CEIC)	8
Clinton Health Access Initiative	2
Clinton HIV-AIDS Initiative	2
College of the Holy Cross	1
Colorado School of Public Health	1
Columbia University	1
Comic Relief	2
Conquer Cancer International Innovation Grant	2
Consultant	6
Cordaid	2
David and Lucile Packard Foundation	4
Deakin University	1
DELTAS Africa Initiative	2
Denmark Ministry of Foreign Affairs	3
Department for International Development (DFID)	3
Department for International Development through John Hopkins University	3
Department of Foreign Affairs and Trade;	3
Department of State	3
Deutsche Gesellschaft für Internationale Zusammenarbeit	3
Deutscher Akademischer Austauschdienst (DAAD)	11
D-Implement, Dalberg Advisors	6
Dissertation Development Research Improvement Grant	3
Doctors with Africa CUAMM with financial contributions from Italian Bank Foundations, Italian Episcopal Conference and Cordaid	2
Donelson Consulting	6
Doris Duke Charitable Foundation	4
Doris Duke Charitable Foundation’s African Health Initiative	4
Duke University	1
Dutch Ministry of Development aid	3
El Valor	2
Elizabeth Glaser Pediatric Foundation	2
ELMA Philanthropies	4
Emory University	1
EngenderHealth	2
Ethic Commission of Northeast and Central Switzerland	8
EU Commission	5
European Commission	5
European Union	5
European Union’s Seventh Framework Programme	5
Every Mother Counts	2
Family Care International-United Nations Fund for Population Activities (UNFPA) Latin American and Caribbean Region	5
Family Health International	2
Far Harbor, LLC	6
FAS, the Swedish Council for Working Life and Social Research	3
Federation University	1
FIGO	11
Finnish International Development Agency	3
Fogarty International Center	3
Fondation H&B Agerup	4
Fondation H&B Agerup through the WorldLung Foundation	4
Foreign, Commonwealth and Development Office	3
Fred Hutchinson Cancer Research Center	10
French Cooperation Office, Ambassade de France au Sénégal	3
Friendship Bridge	2
Future Health systems	8
Futures Group International	6
GE Foundation	2
Geneva Graduate Institute	10
German Development Bank	8
German Development Cooperation Funds	6
German Investment Corporation	6
Germany	3
Gesellschaft für Ablauforganisation :milliar-ium GmBH & Co. KG (GABO:mi)	6
Glaser Pediatric AIDS Foundation	2
Global Affairs	3
Global Development Network	10
Global Fund to Fight AIDS, Tuberculosis and Malaria	8
Global Health Consultants	6
Global Institute of Health	1
Government, unspecified	3
grant to the United States Agency for International Development—Academic Model Providing Access to Healthcare Partnership from United States Agency for International Development as part of the President’s Emergency Plan for AIDS Relief.	3
Harvard University	1
Health Alliance International	2
Health Council of the Netherlands	3
Health Partners International	2
Health Policy and Health Services Research Group, Health Policy Research Unit, Consortium for Health Care and Social Services of Catalonia	2
HealthAlliance International (HAI)	2
Healthcare Improvement	2
Healthnet	2
HealthNet TPO	2
Heidelberg University Hospital	7
Horizon's Program	5
ICAP Tanzania	8
ICF International	6
Imperial College Healthcare NHS Trust	7
Independent consultant	6
Independent statistician	8
Indiana University	1
Innovations for Poverty Action	2
Institute for Healthcare Improvement	2
Institute of Tropical Medicine (ITM)	10
Instituto Tecnologico de Costa Rica	1
Instiute for Healthcare Improvement	2
International Association for the Study of Pain	11
International Center for Research on Women (ICRW)	2
international Food Policy Research Institute (IFPRI)	10
International Rescue Committee	2
International Rescue Committee Islamabad	2
International Rescue Committee Nairobi	2
International Union Against Tuberculosis and Lung Disease	2
International Women's Health Coalition	2
IntraHealth	2
IntraHealth International	2
Intrahealth, Chapel Hill	2
Irish Aid	2
Italian Society of Gynecology and Obstetrics (SIGO	11
Jhpiego	2
Johannes Gutenberg University Mainz	1
John D. and Catherine T. Mac Arthur Foundation	4
John Hopkins University	1
John Snow Inc.	6
JSI Research & Training Institute, Inc.	6
Julius Centre for Health Sciences and Primary Care, University Medical Centre	7
Kabale University	1
Karolinska Institutet	1
King's College London	1
KIT Gender	1
KIT Health	1
KIT Royal Tropical Institute	1
Kybele, Inc	2
La Isla Network	2
Laerdal Global Health	2
Lao Friends Hospital for Children	7
Latrobe University	1
Leiden University Medical Centre	1
Liverpool School of Tropical Medicine	1
Loma Linda University Medical Center	1
London School of Economics	1
London School of Economics and Political Science	1
London School of Hygiene and Tropical Medicine	1
Lunds Universitet	1
Maastricht University	1
MacArthur Foundation	4
MacCallum Cancer Center	7
Macclesfield General Hospital	7
MacNamara Foundation	4
Makerere School of Public Health	1
Management 4 Health- GmbH	6
Management Sciences for Health	2
Management Sciences for Health Cambridge, MA	2
Margaret A. Cargill Philanthropies	4
Marie Stopes International	2
Massachusetts General Hospital	7
Mbarara University of Science and Technology	1
McGill University	1
Medecins Sans Frontier	2
Medecins Sans Frontieres Operational Centre Amsterdam	2
Medecins Sans Frontieres Operational Centre Brussels	2
Medical University of South Carolina	1
Mending Kids International	2
Merck	6
Merck for Mothers	6
Miriam/Brown/Tufts Fogarty AIDS International Training and Research Program	1
Monash University	1
Mount Sinai Medical Center	7
Mutualista Asociaciόn Hospital Evangélico	7
National Institute for Allergy and Infectious Diseases	3
National Institute for Health Research (NIHR)	3
National Institute of Child Health and Human Development (NICHD)	3
National Institute of Health (NIH)	3
National Institute of Health and Medical Research (INSERM)	3
National Institute of Mental Health (NIMH)	3
National Institute of Mental Health of the National Institutes of Health	3
National Institutes of Health	3
National Institutes of Health (NIH) National Institute of Allergy and Infectious Disease (NIAID)	3
National Science Foundation	3
National Science Foundation Graduate Research Fellowship	3
Netherlands government	3
New York University	1
NIAID, NCI, NIMH, NIDA, NICHD, NHLBI, NIA, NIGMS, NIDDK of the National Institutes of Health	3
Northrop Grumman	6
Northwestern Feinberg School of Medicine	1
Northwestern University	1
Norwegian Government	3
Norwegian School of Economics	1
Novartis Foundation	2
Obstetric Anaesthetists' Association	11
Office of the Global AIDS Coordinator	3
Omidyar Network	4
Paediatric AIDS Treatment for Africa	8
Paediatrics, San Juan De Dios Educational Foundation Inc	1
Partners In Health	2
Pathfinder International	2
PharmAccess Foundation	2
Plymouth University	1
Population and Health Research Centre	10
Population Council by USAID	2
Population Council	2
Population Services International	10
PricewaterhouseCoopers (PwC)	6
Private Practice	6
Project C.U.R.E	2
PRONTO International	2
QI Consultant	8
RAND	2
REACHOUT Consortium (EU funded consortium)	8
Regenstrief Institute	10
Regional Centre of Excellence for Palliative Care	8
Regional Ethical Committee	8
research agreement between the Joint United Nations Programme on HIV/AIDS and Brandeis University	5
Research and Action for Change (REACH)	5
Research Centre for Health Promotion	1
Research Foundation Flanders	3
Rockefeller Foundation	4
Rotary Club of Morialta, South Australia	8
Royal Dutch Organisation of Midwives (KNOV)	11
Royal Liverpool University Hospital	7
Royal Tropical Institute (KIT)	10
RTI International	10
Safe and Reliable Health Care, Inc.	6
Sahlgrenska University Hospital	7
Saint Louis University	1
Save the Children	2
Save the Children US/Ha Noi	2
Save the Children US/Viet Nam	2
Seattle Children's Hospital, University of Washington	7
Senior Healthcare Executive and Consultant, Kedzierski and Associates	6
Social & Scientific Systems	6
Spain	3
Spanish Impact Evaluation Fund	8
St University Technology Sydney (UTS)	1
Stanford Healthcare	7
Stanford University	1
State University of Campinas	1
Stavanger University Hospital	7
Stockholm County Council	8
Stockholm University	1
Stroum Endowed Minority Dissertation Fellowship funding	8
Substance Abuse and Mental Health Services Administration, National Child Traumatic Stress Network	3
Sue Ryder House administered by Pallmed	2
Sunnybrook Health Sciences Centre	7
Swedish Agency for International Development (SIDA)	3
Swedish Institute	3
Swedish International Development Agency	3
Swedish Police Authority	3
Swedish Research Council on Social and Working Life	3
Swiss Tropical and Public Health Institute	10
Texas Children's Hospital	7
the Abbott Fund	4
The Africa Consortium for Quality Improvement Research in Frontline Healthcare (ACQUIRE)	10
the Alliance for Health Policy and Systems Research (AHPSR), with technical support from the World Health Organization (WHO)	5
the American Congress of Obstetricians and Gynecologists	11
the Bill and Melinda Gates Foundation through the Saving Newborn Lives Program of Save the Children, the Laerdal Foundation and UNICEF.	4
the British Economic and Social Research Council	3
The Discovery Foundation	4
The Eunice Kennedy Shriver National Institute of Child Health and Human Development (NICHD) of the National Institutes of Health (NIH).	3
the Eunice Kennedy Shriver National Institute of Child Health and Human Development, the National Institute of Allergy and Infectious Disease, the National Cancer Institute, the National Institute on Drug Abuse, the National Heart, Lung, and Blood Institute, and the National Institute on Aging of the US National Institutes of Health under award numbers R01HD075057 (awarded to K.S.) and P30AI027757	3
the French Cooperation Office, Ambassade de France au Senegal	3
the French Muskoka Initiative Partnership Programme	8
the German Society for International Cooperation (GIZ)	3
The Global Fund to Fight AIDS, Tuberculosis and Malaria	8
The Health Foundation	2
The Institute for Healthcare Improvement (IHI)	2
The John and Katie Hansen Family Foundation	4
the Lacy Foundation	4
the Ministry of Foreign Affairs and the Science for Global Development (WOTRO) which is a division of the Netherlands Organisation for Scientific Research (NWO).	3
the National Institute of Allergy & Infectious Diseases of the National Institutes of Health	3
the National Institutes of Health	2
The Netherlands Institute for Health Services Research	10
The Obstetric Anaesthetists' Association	2
The Sall Family Foundation	4
The Society for Obstetric Anesthesiology and Perinatology	11
the Swedish Research Council for Health, Working Life and Welfare	3
the United States Agency for International Development—Academic Model Providing Access To Healthcare (USAID-AMPATH) Partnership	3
The University of Tokyo	1
the University of Utah	1
The US National Institute of Mental Health (NIMH)	3
the WHO Humanitarian Mission	5
the WHO/TDR Initiatives on Health Sector Reform	5
the World Bank	5
the World Bank Research Committee	5
The World Health Organisation (WHO)	5
Trinity College Dublin	1
Tufts University	1
Tulane University	1
U.K. medical facilitites, unspecified	8
UCL Institute for Global Health	1
UK Department for International Development	3
UKAid/DFID of the UK Government to the Clinton Health Access Initiative	3
UKZN Medical Education Partnership Initiative (MEPI), MEPI is an NIH/PEPFAR-funded grant	3
Umeå universitet	1
UNFPA	5
UNICEF	5
United Kingdom Government (unspecified)	3
United Nations Fuund for Children	5
United Nations Population Division	5
United Nations Population Fund	5
United States	3
United States Agency for International Aid (USAID)	3
United States Agency for International Development (USAID) through President's Emergency Plan for AIDS Relief (PEPFAR)	3
United States Agency for International Development as part of President’s Emergency Plan for AIDS Relief (PEPFAR)	3
United States Agency for International Development through Society for Family Health in Nigeria	3
United States Centers for Disease Control and Prevention	3
United States Centers for Disease Control and Prevention (CDC)	3
United States Department of Defense (DOD)	3
United States Department of Health and Human Services, Health Resources and Services Administration (HRSA)	3
United States Medical facilities, unspecified	8
United States President's Emergency Plan for AIDS Relief (PEFPAR) through the Centers for Disease Control and Prevention (CDC)	3
United States President's Emergency Plan for AIDS Relief (PEPFAR)	3
United States President's Emergency Plan for AIDS Relief (PEPFAR) through a cooperative agreement between the National Health Laboratory Service (NHLS) and the Centers for Disease Control and Prevention (CDC)	3
United States President's Emergency Plan for AIDS Relief (PEPFAR), through the Centre for Disease Control	3
United States S Department of Health and Human Services	3
Universidad Autonoma de Madrid (UAM)	1
Universidad de El Salvado	1
Universidade Estadual de Campinas	1
Universitas Airlangga	1
Université de Montréal	1
Université Paris	1
University College Dublin	1
University College London	1
University of Adelaide	1
University of Amsterdam	1
University of Basel	1
University of Bergen	1
University of Birmingham	1
University of Bristol	1
University of British Columbia	1
University of California	1
University of California Berkeley	1
University of California San Diego	1
University of California, Davis	1
University of California, Los Angeles	1
University of California, San Francisco	1
University of Cambridge	1
University of Cape Town	1
University of Colorado	1
University of Colorado Anschutz Medical Campus	1
University of Connecticut	1
University of Edinburgh	1
University of Georgia	1
University of Ghana	1
University of Gothenburg	1
University of Gothenburg Sahlgrenska Academy	1
University of Heidelberg	1
University of Illinois at Chicago	1
University of Liverpool	1
University of Maastricht	1
University of Malawi	1
University of Manitoba	1
University of Maryland	1
University of Maryland Medical Center	1
University of Massachusetts Lowell	1
University of Melbourne	1
University of Michigan	1
University of Minnesota	1
University of Mississippi	1
University of Montreal	1
University of North Carolina	1
University of North Carolina School of Medicine Chapel Hill	1
University of North Carolina, Chapel Hill	1
University of Oxford	1
University of Padova	1
University of Pittsburgh	1
University of San Francisco	1
University of Scheffield	1
University of Stavanger	1
University of Sydney	1
University of Tennessee	1
University of Texas Rio Grande Valley	1
University of the West of England	1
University of the Witwatersrand	1
University of the Witwatersrand Johannesburg	1
University of Toronto	1
University of Utah	1
University of Warwick	1
University of Washington	1
University of Washington and I-TECH	1
University of Washington, Seattle	1
University of Wisconsin	1
University Research Co. Maryland	1
University Research Company	1
University Research Company, LLC	6
Unspecified	8
Uppsala University	1
USAID Applying Science to Strengthen and Improve Systems (ASSIST)	3
UW Global Center for Integrated Health of Women, Adolescents and Children (Global WACh)	1
VA HSR&D Center for Innovation to Implementation	3
VA Palo Alto Healthcare System	7
Vital Strategies	2
VU Medical Centre	7
VU University Amsterdam	1
Wake Forest Medical Center	7
Wake Forest School of Medicine	1
Weill Cornell Medical Center	7
Weill-Cornell Medical College	1
Wellcome Trust	4
Western Institutional Review Board (WIRB)	8
What Works Association	2
Women and Children First (UK)	2
World Bank	5
World Bank Africa Region division	5
World Bank's Bank-Netherlands Partnership Program	5
World Health Organization (WHO)	5
World Health Organization (WHO) through Global Affairs Canada	5
WorldLung Foundation	2
Yale University	1
